# Supplementary material for: Crossmodal Integration Improves Sensory Detection Thresholds in the Ferret
Source: PLoS One. 2015 May 13;10(5):e0124952. doi: 10.1371/journal.pone.0124952 (PMC4430165; doi:10.1371/journal.pone.0124952)
Supplement: S1 Dataset — (TXT) [file pone.0124952.s002.txt]

animalNumber session trial trialType(A=1;V=2:Av=3;Va=4) amplitude left0/Right1 RT(sec) outcome(nan=undefined;0=hit;1=false;2=wrong;3=fastHit;4=fastFalse;5=fastWrong;6=fastMixed;7=noResponse)
1 1 1 1 50 0 0.125663 0
1 1 2 2 0.3821 1 0.167665 0
1 1 3 1 48 1 0.18878 0
1 1 4 1 47 1 0.246431 0
1 1 5 1 46 1 0.509898 1
1 1 6 1 50 0 0.251885 0
1 1 7 2 0.3318 1 0.183643 0
1 1 8 1 48 0 0.702787 7
1 1 9 2 0.2882 0 0.162417 0
1 1 10 2 0.2503 1 0.167779 0
1 1 11 2 0.2174 1 0.187846 0
1 1 12 1 50 0 0.225235 0
1 1 13 2 0.1888 0 0.225783 0
1 1 14 2 0.1639 0 0.188816 0
1 1 15 1 48 1 0.201696 0
1 1 16 1 47 0 0.212796 0
1 1 17 2 0.1424 0 0.202454 0
1 1 18 1 46 1 0.228013 0
1 1 19 1 44 1 0.130935 0
1 1 20 2 0.1237 0 0.220181 0
1 1 21 2 0.1074 0 0.232102 0
1 1 22 2 0.0933 0 0.225534 0
1 1 23 1 43 1 0.157282 0
1 1 24 1 41 0 0.320376 0
1 1 25 1 40 1 0.178294 0
1 1 26 1 39 1 0.700613 7
1 1 27 2 0.081 1 0.225685 0
1 1 28 1 43 0 0.220311 0
1 1 29 1 41 0 0.283545 0
1 1 30 2 0.0703 0 0.702382 7
1 1 31 2 0.1074 1 0.246552 0
1 1 32 2 0.0933 1 0.230923 0
1 1 33 2 0.081 0 0.270599 0
1 1 34 1 40 1 0.299236 0
1 1 35 2 0.0703 1 0.704363 7
1 1 36 1 39 0 0.320145 0
1 1 37 2 0.1074 1 0.225593 2
1 1 38 2 0.1639 0 0.24804 0
1 1 39 2 0.1424 1 0.183715 0
1 1 40 2 0.1237 1 0.151975 0
1 1 41 1 37 1 0.118905 0
1 1 42 1 36 1 0.479402 0
1 1 43 2 0.1074 0 0.23606 0
1 1 44 2 0.0933 0 0.251939 0
1 1 45 2 0.081 0 0.209951 0
1 1 46 1 34 0 0.13622 0
1 1 47 2 0.0703 1 0.0836092 5
1 1 48 2 0.0703 1 0.0815356 4
1 1 49 1 33 0 0.578983 2
1 1 50 1 37 1 0.157321 0
1 1 51 2 0.0703 1 0.104615 2
1 1 52 2 0.1074 1 0.215078 0
1 1 53 1 36 0 0.656922 0
1 1 54 2 0.0933 1 0.0836013 4
1 1 55 1 34 0 0.0836087 5
1 1 56 1 34 0 0.378137 0
1 1 57 1 33 1 0.372738 0
1 1 58 1 31 0 0.28349 0
1 1 59 2 0.0933 1 0.378367 0
1 1 60 2 0.081 1 0.0835978 4
1 1 61 2 0.081 1 0.167726 2
1 1 62 2 0.1237 1 0.236103 0
1 1 63 1 30 0 0.614919 1
1 1 64 1 34 1 0.704018 7
1 1 65 1 39 0 0.0794043 5
1 1 66 2 0.1074 1 0.257084 0
1 1 67 1 39 0 0.70432 7
1 1 68 1 43 1 0.188773 0
1 1 69 2 0.0933 0 0.241284 0
1 1 70 2 0.081 1 0.262509 0
1 1 71 1 41 1 0.241375 0
1 1 72 1 40 0 0.199437 0
1 1 73 1 39 1 0.267702 0
1 1 74 1 37 0 0.230818 0
1 1 75 2 0.0703 0 0.704134 7
1 1 76 1 36 0 0.288735 0
1 1 77 2 0.1074 1 0.1626 0
1 1 78 1 34 1 0.194114 2
1 1 79 1 39 0 0.225595 0
1 1 80 2 0.0933 0 0.263838 0
1 1 81 2 0.081 1 0.325571 0
1 2 1 1 50 1 0.299514 0
1 2 2 1 48 1 0.704444 7
1 2 3 2 0.3821 0 0.1785 0
1 2 4 1 50 0 0.262733 0
1 2 5 1 48 1 0.267961 0
1 2 6 2 0.3318 0 0.199607 0
1 2 7 2 0.2882 1 0.173588 0
1 2 8 2 0.2503 1 0.162666 0
1 2 9 1 47 0 0.194167 0
1 2 10 1 46 1 0.220654 0
1 2 11 1 44 0 0.410115 0
1 2 12 2 0.2174 1 0.0837643 5
1 2 13 1 43 1 0.525422 0
1 2 14 2 0.2174 0 0.236328 0
1 2 15 1 41 0 0.299537 0
1 2 16 2 0.1888 0 0.189378 0
1 2 17 2 0.1639 1 0.215316 0
1 2 18 2 0.1424 1 0.199504 0
1 2 19 1 40 0 0.273213 0
1 2 20 2 0.1237 1 0.016975 3
1 2 21 2 0.1237 0 0.0838141 5
1 2 22 2 0.1237 1 0.0838226 5
1 2 23 2 0.1237 0 0.210126 0
1 2 24 2 0.1074 1 0.179424 2
1 2 25 2 0.1639 0 0.0838168 5
1 2 26 2 0.1639 0 0.325451 0
1 2 27 2 0.1424 1 0.157365 0
1 2 28 2 0.1237 0 0.199657 0
1 2 29 1 39 0 0.0841757 5
1 2 30 1 39 1 0.27907 0
1 2 31 2 0.1074 1 0.209634 0
1 2 32 1 37 0 0.210027 0
1 2 33 1 36 0 0.294308 0
1 2 34 2 0.0933 1 0.230749 0
1 2 35 1 34 1 0.530857 2
1 2 36 2 0.081 0 0.70025 7
1 2 37 1 39 1 0.225506 0
1 2 38 2 0.1237 0 0.210078 0
1 2 39 2 0.1074 1 0.231445 0
1 2 40 1 37 1 0.220574 2
1 2 41 1 41 0 0.33623 0
1 2 42 1 40 1 0.294147 0
1 2 43 1 39 1 0.24686 0
1 2 44 1 37 1 0.367932 0
1 2 45 2 0.0933 1 0.225607 0
1 2 46 1 36 0 0.23111 0
1 2 47 2 0.081 0 0.215125 0
1 2 48 2 0.0703 1 0.231596 0
1 2 49 1 34 1 0.700164 7
1 2 50 1 39 1 0.241801 0
1 2 51 1 37 1 0.168045 0
1 2 52 1 36 0 0.273165 0
1 2 53 2 0.0611 0 0.315692 0
1 2 54 2 0.0531 1 0.336613 0
1 2 55 2 0.0461 0 0.704418 7
1 2 56 2 0.0703 1 0.225736 0
1 2 57 2 0.0611 0 0.273202 0
1 2 58 1 34 0 0.626702 0
1 2 59 1 33 1 0.673511 7
1 2 60 1 37 1 0.331068 0
1 2 61 2 0.0531 0 0.704737 7
1 2 62 1 36 0 0.378465 0
1 2 63 2 0.081 0 0.0171735 4
1 2 64 2 0.081 0 0.194271 0
1 2 65 2 0.0703 0 0.70434 7
1 2 66 2 0.1074 1 0.22058 0
1 2 67 1 34 0 0.0171129 3
1 2 68 1 34 1 0.0171478 3
1 2 69 1 34 1 0.0670733 4
1 2 70 2 0.0933 0 0.236171 0
1 2 71 1 34 1 0.703969 7
1 2 72 1 39 0 0.273452 0
1 2 73 1 37 1 0.205641 0
1 2 74 1 36 1 0.704526 7
1 2 75 1 40 1 0.268799 0
1 2 76 2 0.081 1 0.105095 0
1 2 77 2 0.0703 0 0.336275 0
1 2 78 2 0.0611 0 0.083849 5
1 2 79 1 39 0 0.704009 7
1 2 80 2 0.0611 1 0.325818 0
1 2 81 1 43 1 0.341536 0
1 2 82 1 41 0 0.236915 0
1 2 83 2 0.0531 0 0.704396 7
1 2 84 2 0.081 0 0.241455 0
1 2 85 1 40 0 0.257418 0
1 2 86 1 39 1 0.309814 0
1 2 87 2 0.0703 1 0.209993 0
1 2 88 1 37 0 0.70477 7
1 2 89 1 41 0 0.246657 0
1 2 90 2 0.0611 0 0.704715 7
1 2 91 2 0.0933 0 0.225812 0
1 2 92 2 0.081 0 0.0504524 4
1 2 93 1 40 1 0.299483 0
1 2 94 1 39 0 0.220663 2
1 2 95 2 0.081 0 0.199298 0
1 2 96 2 0.0703 1 0.0838576 3
1 2 97 1 43 1 0.125858 2
1 2 98 1 47 1 0.210071 0
1 2 99 1 46 0 0.273264 0
1 2 100 1 44 1 0.331128 0
1 2 101 1 43 0 0.115274 2
1 2 102 1 47 1 0.163099 0
1 2 103 2 0.0703 1 0.236353 0
1 2 104 2 0.0611 0 0.289042 0
1 2 105 2 0.0531 0 0.194076 2
1 2 106 2 0.081 1 0.08351 5
1 2 107 1 46 0 0.284211 0
1 2 108 1 44 0 0.236391 0
1 2 109 2 0.081 1 0.241313 0
1 2 110 2 0.0703 0 0.0172121 3
1 2 111 1 43 0 0.167725 0
1 2 112 2 0.0703 1 0.20481 0
1 2 113 2 0.0611 0 0.704616 7
1 2 114 2 0.0933 0 0.110467 2
1 2 115 2 0.1424 0 0.220447 0
1 2 116 2 0.1237 1 0.225984 0
1 2 117 2 0.1074 0 0.204418 0
1 2 118 2 0.0933 1 0.167806 0
1 2 119 2 0.081 1 0.251971 0
1 2 120 2 0.0703 0 0.283542 0
1 2 121 1 41 1 0.131192 0
1 2 122 1 40 1 0.204838 0
1 2 123 1 39 0 0.31526 0
1 2 124 2 0.0611 1 0.341554 0
1 2 125 2 0.0531 0 0.704268 7
1 2 126 2 0.081 1 0.352302 0
1 2 127 2 0.0703 0 0.562366 1
1 2 128 1 37 0 0.404483 2
1 2 129 2 0.1074 0 0.0836575 4
1 3 1 2 0.3821 0 0.189174 0
1 3 2 1 50 0 0.320602 0
1 3 3 2 0.3318 1 0.183613 0
1 3 4 2 0.2882 1 0.162631 0
1 3 5 1 48 0 0.315305 0
1 3 6 2 0.2503 0 0.183962 0
1 3 7 1 47 1 0.226057 0
1 3 8 1 46 1 0.209982 0
1 3 9 2 0.2174 0 0.223441 0
1 3 10 1 44 0 0.252369 0
1 3 11 1 43 1 0.210157 0
1 3 12 2 0.1888 1 0.215343 0
1 3 13 2 0.1639 0 0.173434 0
1 3 14 1 41 0 0.268179 0
1 3 15 1 40 1 0.246921 0
1 3 16 2 0.1424 1 0.20494 0
1 3 17 2 0.1237 0 0.220623 0
1 3 18 2 0.1074 0 0.705198 7
1 3 19 1 39 1 0.268079 0
1 3 20 2 0.1639 0 0.194285 0
1 3 21 1 37 0 0.278776 0
1 3 22 1 36 0 0.315381 0
1 3 23 1 34 0 0.216516 0
1 3 24 2 0.1424 0 0.274178 0
1 3 25 1 33 1 0.700325 7
1 3 26 1 37 1 0.704931 7
1 3 27 1 41 0 0.279273 0
1 3 28 2 0.1237 1 0.120688 0
1 3 29 2 0.1074 0 0.22059 0
1 3 30 2 0.0933 1 0.18917 0
1 3 31 1 40 1 0.211028 0
1 3 32 2 0.081 1 0.231084 0
1 3 33 1 39 1 0.704997 7
1 3 34 1 43 1 0.199766 0
1 3 35 1 41 1 0.199592 0
1 3 36 2 0.0703 1 0.600119 1
1 3 37 2 0.1074 1 0.215199 0
1 3 38 2 0.0933 1 0.294338 0
1 3 39 1 40 0 0.311035 0
1 3 40 2 0.081 1 0.220595 0
1 3 41 1 39 1 0.267839 0
1 3 42 1 37 0 0.704925 7
1 3 43 2 0.0703 1 0.220407 0
1 3 44 1 41 1 0.120991 0
1 3 45 1 40 1 0.700421 7
1 3 46 1 44 0 0.08952 4
1 3 47 1 44 0 0.115322 2
1 3 48 1 48 1 0.174252 0
1 3 49 1 47 1 0.15753 0
1 3 50 1 46 0 0.220709 0
1 3 51 2 0.0611 1 0.294336 0
1 3 52 1 44 0 0.168011 0
1 3 53 2 0.0531 0 0.26282 0
1 3 54 2 0.0461 0 0.704989 7
1 3 55 2 0.0703 0 0.290063 0
1 3 56 2 0.0611 0 0.152308 0
1 3 57 2 0.0531 0 0.705085 7
1 3 58 1 43 0 0.700441 7
1 3 59 1 47 0 0.236648 0
1 3 60 2 0.081 0 0.0838777 3
1 3 61 2 0.081 0 0.225985 0
1 3 62 1 46 1 0.199412 0
1 3 63 2 0.0703 0 0.210194 0
1 3 64 2 0.0611 1 0.70516 7
1 3 65 1 44 1 0.220722 0
1 3 66 2 0.0933 0 0.236354 0
1 3 67 1 43 0 0.0504784 4
1 3 68 1 43 0 0.252938 0
1 3 69 1 41 1 0.257508 0
1 3 70 2 0.081 1 0.199576 0
1 3 71 1 40 0 0.262772 0
1 3 72 2 0.0703 0 0.231374 0
1 3 73 2 0.0611 1 0.204911 0
1 3 74 2 0.0531 1 0.573785 0
1 3 75 2 0.0461 1 0.626024 0
1 3 76 2 0.04 0 0.336107 1
1 3 77 2 0.0611 0 0.236457 0
1 3 78 1 39 0 0.305637 0
1 3 79 1 37 0 0.252336 0
1 3 80 1 36 1 0.210185 0
1 3 81 2 0.0531 0 0.704984 7
1 3 82 2 0.081 1 0.0837019 5
1 3 83 1 34 1 0.362392 0
1 3 84 2 0.081 1 0.462868 1
1 3 85 1 33 1 0.446689 1
1 3 86 2 0.1237 1 0.705205 7
1 3 87 2 0.1888 1 0.183919 0
1 3 88 1 37 1 0.167687 0
1 3 89 1 36 1 0.199785 0
1 3 90 1 34 1 0.263006 0
1 3 91 2 0.1639 0 0.325951 0
1 3 92 2 0.1424 0 0.163282 0
1 3 93 1 33 0 0.704353 7
1 3 94 2 0.1237 1 0.173313 0
1 3 95 1 37 0 0.09446 5
1 3 96 1 37 0 0.615149 2
1 3 97 2 0.1074 1 0.141636 0
1 3 98 1 41 0 0.299868 0
1 3 99 1 40 0 0.300576 0
1 3 100 1 39 0 0.352472 0
1 3 101 1 37 0 0.278825 0
1 3 102 2 0.0933 1 0.178695 0
1 3 103 2 0.081 0 0.0890695 5
1 3 104 2 0.081 0 0.299714 0
1 3 105 2 0.0703 0 0.2523 0
1 3 106 2 0.0611 0 0.504955 2
1 3 107 2 0.0933 0 0.226085 0
1 3 108 2 0.081 0 0.199773 0
1 3 109 2 0.0703 1 0.221097 0
1 4 1 1 50 1 0.170812 0
1 4 2 1 48 1 0.21954 0
1 4 3 2 0.3821 0 0.141403 0
1 4 4 1 47 0 0.199335 0
1 4 5 2 0.3318 1 0.104556 0
1 4 6 2 0.2882 0 0.19406 0
1 4 7 1 46 1 0.29667 0
1 4 8 1 44 0 0.7042 7
1 4 9 1 48 0 0.267851 0
1 4 10 2 0.2503 0 0.152008 0
1 4 11 2 0.2174 1 0.157227 0
1 4 12 1 47 1 0.183634 0
1 4 13 2 0.1888 1 0.141459 0
1 4 14 1 46 0 0.520379 7
1 4 15 2 0.1639 1 0.0122036 4
1 4 16 2 0.1639 0 0.178382 0
1 4 17 1 50 0 0.704492 7
1 4 18 1 50 0 0.261153 0
1 4 19 2 0.1424 0 0.31524 2
1 4 20 1 48 0 0.178572 0
1 4 21 1 47 0 0.267786 0
1 4 22 2 0.2174 1 0.183506 0
1 4 23 2 0.1888 1 0.162366 0
1 4 24 1 46 0 0.188664 0
1 4 25 2 0.1639 0 0.0836353 5
1 4 26 1 44 0 0.170305 0
1 4 27 1 43 1 0.241414 0
1 4 28 2 0.1639 0 0.173198 0
1 4 29 1 41 1 0.183592 2
1 4 30 1 46 1 0.220422 0
1 4 31 2 0.1424 0 0.21511 0
1 4 32 2 0.1237 1 0.651312 2
1 4 33 2 0.1888 1 0.188838 0
1 4 34 2 0.1639 1 0.0888808 3
1 4 35 2 0.1639 1 0.199529 0
1 4 36 1 44 0 0.209961 0
1 4 37 2 0.1424 0 0.0787796 5
1 4 38 2 0.1424 1 0.18875 0
1 4 39 1 43 1 0.220365 0
1 4 40 2 0.1237 0 0.19423 0
1 4 41 2 0.1074 1 0.704604 7
1 4 42 1 41 1 0.199198 0
1 4 43 1 40 1 0.125725 0
1 4 44 2 0.1639 0 0.0168788 5
1 4 45 2 0.1639 0 0.142039 0
1 4 46 1 39 1 0.514949 0
1 4 47 1 37 0 0.704411 7
1 4 48 2 0.1424 0 0.183532 0
1 4 49 1 41 0 0.294069 0
1 4 50 2 0.1237 0 0.0836052 5
1 4 51 2 0.1237 1 0.204582 0
1 4 52 1 40 1 0.267493 0
1 4 53 1 39 0 0.346572 0
1 4 54 2 0.1074 1 0.167789 0
1 4 55 2 0.0933 0 0.209919 0
1 4 56 2 0.081 1 0.199382 0
1 4 57 1 37 0 0.703016 7
1 4 58 2 0.0703 1 0.267691 0
1 4 59 1 41 0 0.267191 0
1 4 60 1 40 0 0.251722 0
1 4 61 2 0.0611 0 0.099446 5
1 4 62 2 0.0611 0 0.309685 0
1 4 63 1 39 1 0.0940928 4
1 4 64 1 39 1 0.162602 0
1 4 65 2 0.0531 0 0.703846 7
1 4 66 2 0.081 0 0.199317 0
1 4 67 1 37 1 0.214969 0
1 4 68 1 36 0 0.209871 0
1 4 69 1 34 0 0.705001 7
1 4 70 1 39 1 0.220412 0
1 4 71 2 0.0703 0 0.262477 0
1 4 72 1 37 0 0.299404 0
1 4 73 2 0.0611 0 0.704264 7
1 4 74 1 36 1 0.654598 1
1 5 1 2 0.3821 1 0.283428 0
1 5 2 1 50 1 0.288669 0
1 5 3 1 48 0 0.188737 0
1 5 4 2 0.3318 1 0.173071 0
1 5 5 2 0.2882 0 0.157256 0
1 5 6 1 47 1 0.199253 0
1 5 7 2 0.2503 0 0.278226 0
1 5 8 2 0.2174 1 0.183446 0
1 5 9 1 46 1 0.267633 0
1 5 10 1 44 0 0.704271 7
1 5 11 1 48 1 0.183658 0
1 5 12 2 0.1888 0 0.183502 0
1 5 13 2 0.1639 0 0.172925 0
1 5 14 2 0.1424 1 0.2168 0
1 5 15 1 47 0 0.246661 0
1 5 16 1 46 0 0.251846 0
1 5 17 1 44 0 0.230922 0
1 5 18 1 43 0 0.241367 0
1 5 19 2 0.1237 1 0.116849 0
1 5 20 2 0.1074 0 0.226275 0
1 5 21 2 0.0933 1 0.209911 0
1 5 22 1 41 1 0.278383 1
1 5 23 1 46 0 0.215065 0
1 5 24 2 0.081 0 0.214982 0
1 5 25 1 44 1 0.204482 0
1 5 26 1 43 0 0.188827 0
1 5 27 1 41 1 0.704384 7
1 5 28 1 46 1 0.257605 0
1 5 29 2 0.0703 0 0.467617 1
1 5 30 1 44 0 0.215049 0
1 5 31 1 43 1 0.156231 0
1 5 32 2 0.1074 0 0.196527 0
1 5 33 2 0.0933 0 0.220436 0
1 5 34 1 41 1 0.152049 0
1 5 35 2 0.081 1 0.21509 0
1 5 36 2 0.0703 1 0.262847 0
1 5 37 2 0.0611 0 0.704253 7
1 5 38 2 0.0933 0 0.251978 0
1 5 39 1 40 1 0.530621 1
1 5 40 2 0.081 1 0.217351 0
1 5 41 2 0.0703 0 0.267664 0
1 5 42 1 44 0 0.199388 0
1 5 43 2 0.0611 0 0.320323 0
1 5 44 2 0.0531 0 0.367561 2
1 5 45 2 0.081 1 0.220345 0
1 5 46 1 43 0 0.188887 0
1 5 47 1 41 1 0.194117 0
1 5 48 1 40 1 0.204567 0
1 5 49 1 39 1 0.131952 0
1 5 50 1 37 1 0.246703 0
1 5 51 2 0.0703 1 0.251838 0
1 5 52 1 36 0 0.704039 7
1 5 53 1 40 0 0.351826 0
1 5 54 2 0.0611 1 0.190396 0
1 5 55 2 0.0531 0 0.704384 7
1 5 56 2 0.081 0 0.257272 0
1 5 57 1 39 0 0.704097 7
1 5 58 1 43 0 0.241356 0
1 5 59 2 0.0703 1 0.288488 0
1 5 60 1 41 0 0.0123558 3
1 5 61 1 41 0 0.315203 0
1 5 62 2 0.0611 0 0.47274 0
1 5 63 1 40 0 0.214085 0
1 5 64 1 39 1 0.230826 0
1 5 65 2 0.0531 1 0.378301 2
1 5 66 2 0.081 1 0.704087 7
1 5 67 2 0.1237 0 0.0335602 4
1 5 68 2 0.1237 1 0.18883 0
1 5 69 2 0.1074 0 0.152035 0
1 5 70 2 0.0933 0 0.194016 0
1 5 71 1 37 0 0.703566 7
1 6 1 1 50 0 0.704182 7
1 6 2 2 0.3821 1 0.131135 0
1 6 3 2 0.3318 0 0.157476 0
1 6 4 2 0.2882 1 0.152097 0
1 6 5 1 50 1 0.288872 0
1 6 6 1 48 1 0.704355 7
1 6 7 2 0.2503 1 0.400898 0
1 6 8 1 50 0 0.257374 0
1 6 9 1 48 1 0.173386 0
1 6 10 2 0.2174 1 0.183843 0
1 6 11 2 0.1888 0 0.189099 0
1 6 12 1 47 0 0.152111 0
1 6 13 2 0.1639 0 0.183891 0
1 6 14 1 46 1 0.210033 0
1 6 15 1 44 1 0.704517 7
1 6 16 1 48 1 0.173336 0
1 6 17 1 47 0 0.242664 0
1 6 18 2 0.1424 0 0.141578 0
1 6 19 1 46 0 0.279274 0
1 6 20 2 0.1237 1 0.146961 0
1 6 21 1 44 1 0.257499 0
1 6 22 2 0.1074 1 0.252886 0
1 6 23 2 0.0933 0 0.236318 0
1 6 24 1 43 1 0.257404 0
1 6 25 1 41 0 0.183822 0
1 6 26 2 0.081 0 0.210007 0
1 6 27 2 0.0703 0 0.253136 0
1 6 28 2 0.0611 1 0.704325 7
1 6 29 1 40 1 0.215349 0
1 6 30 2 0.0933 0 0.209977 0
1 6 31 2 0.081 1 0.0996589 5
1 6 32 2 0.081 1 0.267943 0
1 6 33 1 39 0 0.294527 0
1 6 34 1 37 0 0.278552 0
1 6 35 1 36 1 0.352032 0
1 6 36 2 0.0703 0 0.0838658 3
1 6 37 2 0.0703 0 0.194381 0
1 6 38 1 34 0 0.372728 1
1 6 39 1 39 0 0.257143 0
1 6 40 2 0.0611 1 0.23622 0
1 6 41 2 0.0531 1 0.320466 2
1 6 42 2 0.081 0 0.231154 0
1 6 43 1 37 0 0.593738 1
1 6 44 2 0.0703 1 0.225843 0
1 6 45 2 0.0611 1 0.704034 7
1 6 46 1 41 0 0.299426 0
1 6 47 1 40 1 0.168007 0
1 6 48 1 39 1 0.178535 0
1 6 49 1 37 0 0.631 7
1 6 50 1 41 0 0.388931 0
1 6 51 1 40 1 0.188952 0
1 6 52 1 39 1 0.179414 0
1 6 53 1 37 0 0.226296 0
1 6 54 2 0.0933 1 0.188912 0
1 6 55 2 0.081 0 0.18369 0
1 6 56 2 0.0703 1 0.178469 0
1 6 57 1 36 0 0.704213 7
1 6 58 2 0.0611 0 0.22133 0
1 6 59 2 0.0531 0 0.704535 7
1 6 60 1 40 1 0.19427 0
1 6 61 2 0.081 1 0.0837597 3
1 6 62 2 0.081 1 0.179057 0
1 6 63 1 39 0 0.225781 0
1 6 64 2 0.0703 1 0.194234 0
1 6 65 1 37 0 0.194383 0
1 6 66 1 36 1 0.504476 0
1 6 67 1 34 0 0.704397 7
1 6 68 2 0.0611 0 0.267617 0
1 6 69 2 0.0531 1 0.19469 0
1 6 70 1 39 0 0.22041 0
1 6 71 2 0.0461 1 0.257327 0
1 6 72 2 0.04 0 0.704513 7
1 6 73 1 37 1 0.251884 0
1 6 74 1 36 0 0.215275 0
1 6 75 2 0.0611 1 0.704155 7
1 6 76 1 34 0 0.273025 0
1 6 77 2 0.0933 0 0.226115 0
1 6 78 2 0.081 1 0.0169818 4
1 6 79 2 0.081 0 0.220461 0
1 6 80 1 33 1 0.262653 0
1 6 81 2 0.0703 0 0.230864 0
1 6 82 2 0.0611 1 0.273041 2
1 7 1 1 50 0 0.215151 0
1 7 2 2 0.3821 1 0.178241 0
1 7 3 2 0.3318 1 0.167592 0
1 7 4 1 48 0 0.0816409 5
1 7 5 1 48 0 0.25177 0
1 7 6 2 0.2882 1 0.251806 0
1 7 7 1 47 1 0.314992 0
1 7 8 2 0.2503 0 0.204419 0
1 7 9 1 46 0 0.115182 2
1 7 10 1 50 0 0.236233 0
1 7 11 1 48 1 0.0835791 5
1 7 12 1 48 1 0.241378 2
1 7 13 2 0.2174 1 0.272296 2
1 7 14 2 0.3318 0 0.0993679 5
1 7 15 2 0.3318 1 0.251885 0
1 7 16 2 0.2882 0 0.178242 0
1 7 17 2 0.2503 0 0.134161 0
1 7 18 2 0.2174 0 0.172998 0
1 7 19 1 50 1 0.0835999 5
1 7 20 1 50 1 0.230769 0
1 7 21 1 48 1 0.192214 0
1 7 22 1 47 1 0.252023 0
1 7 23 1 46 0 0.178395 0
1 7 24 2 0.1888 1 0.137955 0
1 7 25 2 0.1639 0 0.167801 0
1 7 26 1 44 0 0.701811 7
1 7 27 2 0.1424 0 0.204408 0
1 7 28 1 48 0 0.251969 0
1 7 29 2 0.1237 0 0.188825 0
1 7 30 2 0.1074 1 0.220342 0
1 7 31 1 47 1 0.17832 0
1 7 32 1 46 0 0.215214 0
1 7 33 1 44 1 0.472795 1
1 7 34 2 0.0933 1 0.215233 0
1 7 35 1 48 0 0.241286 0
1 7 36 1 47 0 0.188896 0
1 7 37 2 0.081 0 0.410571 2
1 7 38 1 46 1 0.157224 0
1 7 39 1 44 1 0.167774 0
1 7 40 1 43 1 0.241544 0
1 7 41 2 0.1237 0 0.209881 0
1 7 42 2 0.1074 1 0.320405 0
1 7 43 2 0.0933 1 0.23847 0
1 7 44 2 0.081 0 0.0137894 5
1 7 45 2 0.081 1 0.223484 0
1 7 46 2 0.0703 0 0.29926 0
1 7 47 1 41 0 0.22555 0
1 7 48 2 0.0611 0 0.703898 7
1 7 49 1 40 0 0.278308 0
1 7 50 1 39 0 0.0483853 3
1 7 51 1 39 1 0.251885 0
1 7 52 2 0.0933 1 0.0888765 5
1 7 53 2 0.0933 1 0.167739 0
1 7 54 1 37 1 0.0835926 5
1 7 55 2 0.081 1 0.162629 0
1 7 56 1 37 1 0.704231 7
1 7 57 1 41 1 0.30888 0
1 7 58 2 0.0703 0 0.162502 0
1 7 59 1 40 1 0.201626 0
1 7 60 1 39 0 0.0335567 3
1 7 61 1 39 1 0.204584 0
1 7 62 2 0.0611 0 0.702399 7
1 7 63 1 37 0 0.388744 2
1 7 64 1 41 0 0.704536 7
1 7 65 1 46 0 0.704068 7
1 7 66 2 0.0933 0 0.236135 0
1 7 67 1 50 0 0.183569 0
1 7 68 2 0.081 0 0.325636 0
1 7 69 1 48 0 0.283414 0
1 7 70 2 0.0703 0 0.704188 7
1 7 71 2 0.1074 0 0.104592 2
1 7 72 1 47 0 0.267733 0
1 7 73 2 0.1639 1 0.167769 0
1 7 74 2 0.1424 0 0.162414 0
1 7 75 2 0.1237 0 0.199465 0
1 7 76 2 0.1074 0 0.268714 0
1 7 77 2 0.0933 1 0.183542 0
1 7 78 2 0.081 1 0.246544 0
1 7 79 1 46 0 0.241556 0
1 7 80 2 0.0703 0 0.251992 0
1 7 81 1 44 0 0.252001 0
1 7 82 1 43 1 0.204519 0
1 7 83 2 0.0611 1 0.704459 7
1 7 84 2 0.0933 1 0.241419 0
1 7 85 1 41 1 0.188821 0
1 7 86 1 40 1 0.230942 0
1 7 87 1 39 1 0.08369 5
1 8 1 2 0.3821 1 0.178427 0
1 8 2 1 50 0 0.578168 0
1 8 3 1 48 0 0.299278 0
1 8 4 1 47 1 0.215171 0
1 8 5 2 0.3318 0 0.20456 0
1 8 6 1 46 1 0.195345 0
1 8 7 1 44 0 0.351721 0
1 8 8 2 0.2882 1 0.157228 0
1 8 9 2 0.2503 1 0.193981 0
1 8 10 2 0.2174 1 0.083542 5
1 8 11 2 0.2174 0 0.158582 0
1 8 12 1 43 1 0.283456 0
1 8 13 2 0.1888 1 0.231007 0
1 8 14 1 41 0 0.362558 0
1 8 15 2 0.1639 0 0.173036 0
1 8 16 1 40 1 0.199434 0
1 8 17 2 0.1424 0 0.183458 0
1 8 18 1 39 0 0.619961 2
1 8 19 1 43 0 0.11003 2
1 8 20 1 47 1 0.315107 0
1 8 21 2 0.1237 1 0.0836068 5
1 8 22 2 0.1237 1 0.204575 0
1 8 23 2 0.1074 0 0.236209 0
1 8 24 2 0.0933 1 0.241341 0
1 8 25 2 0.081 0 0.0836208 5
1 8 26 1 46 0 0.210018 0
1 8 27 2 0.081 1 0.136178 2
1 8 28 1 44 1 0.0993699 5
1 8 29 2 0.1237 1 0.0168904 4
1 8 30 2 0.1237 0 0.0502357 4
1 8 31 1 44 1 0.0835941 5
1 8 32 1 44 1 0.246721 0
1 8 33 2 0.1237 1 0.215003 0
1 8 34 2 0.1074 0 0.0835995 5
1 8 35 1 43 0 0.273063 0
1 8 36 1 41 1 0.194027 0
1 8 37 1 40 0 0.276102 0
1 8 38 1 39 1 0.304559 0
1 8 39 1 37 0 0.108191 0
1 8 40 2 0.1074 0 0.0791426 3
1 8 41 2 0.1074 0 0.204447 0
1 8 42 2 0.0933 0 0.10992 2
1 8 43 2 0.1424 1 0.178297 0
1 8 44 2 0.1237 0 0.125649 2
1 8 45 2 0.1888 0 0.18336 0
1 8 46 2 0.1639 0 0.17309 0
1 8 47 2 0.1424 1 0.12564 0
1 8 48 2 0.1237 1 0.0836077 5
1 8 49 1 36 1 0.462334 0
1 8 50 1 34 0 0.551433 1
1 8 51 2 0.1237 0 0.215141 0
1 8 52 1 39 1 0.278433 0
1 8 53 2 0.1074 0 0.220384 0
1 8 54 2 0.0933 0 0.230882 0
1 8 55 1 37 1 0.38321 0
1 8 56 2 0.081 0 0.635969 2
1 8 57 2 0.1237 1 0.154513 2
1 8 58 1 36 0 0.283446 0
1 8 59 1 34 0 0.372885 1
1 8 60 2 0.1888 1 0.180405 0
1 8 61 2 0.1639 1 0.0669212 3
1 8 62 1 39 1 0.152046 0
1 8 63 1 37 0 0.354691 0
1 8 64 1 36 0 0.56763 2
1 8 65 2 0.1639 1 0.167787 0
1 8 66 2 0.1424 1 0.251805 0
1 8 67 1 40 0 0.246702 0
1 8 68 2 0.1237 0 0.199058 0
1 8 69 1 39 0 0.704186 7
1 8 70 1 43 0 0.272924 0
1 8 71 2 0.1074 0 0.22072 0
1 8 72 1 41 1 0.18589 0
1 8 73 2 0.0933 1 0.309751 0
1 8 74 2 0.081 1 0.262834 0
1 8 75 1 40 0 0.278067 0
1 8 76 1 39 0 0.704261 7
1 8 77 2 0.0703 1 0.23196 0
1 8 78 1 43 0 0.0888691 5
1 8 79 1 43 0 0.267651 0
1 8 80 1 41 0 0.0942166 4
1 8 81 2 0.0611 1 0.130888 2
1 8 82 2 0.0933 0 0.220459 0
1 8 83 1 41 0 0.320363 0
1 8 84 2 0.081 1 0.704003 7
1 8 85 2 0.1237 0 0.220394 0
1 8 86 1 40 1 0.083594 5
1 8 87 1 40 1 0.260913 0
1 8 88 1 39 1 0.230896 0
1 8 89 1 37 0 0.267653 0
1 8 90 2 0.1074 1 0.236252 0
1 8 91 2 0.0933 0 0.209937 0
1 8 92 1 36 1 0.0836005 5
1 8 93 1 36 1 0.0335147 4
1 8 94 1 36 1 0.567582 2
1 8 95 1 40 1 0.225649 0
1 8 96 2 0.081 1 0.357085 0
1 8 97 1 39 1 0.199397 0
1 8 98 1 37 0 0.24667 0
1 8 99 1 36 0 0.330902 0
1 8 100 2 0.0703 0 0.183563 0
1 8 101 1 34 1 0.703157 7
1 8 102 2 0.0611 1 0.70395 7
1 8 103 2 0.0933 0 0.083575 5
1 8 104 1 39 0 0.267785 0
1 8 105 1 37 1 0.288525 0
1 9 1 1 50 1 0.0836325 5
1 9 2 1 50 1 0.194012 0
1 9 3 1 48 0 0.236058 0
1 9 4 2 0.3821 0 0.165719 0
1 9 5 2 0.3318 0 0.225675 0
1 9 6 1 47 1 0.0888705 4
1 9 7 2 0.2882 1 0.194093 0
1 9 8 1 47 0 0.262497 0
1 9 9 2 0.2503 0 0.209806 0
1 9 10 1 46 1 0.225535 0
1 9 11 1 44 0 0.257197 0
1 9 12 2 0.2174 0 0.199449 0
1 9 13 1 43 1 0.193621 0
1 9 14 2 0.1888 1 0.183411 0
1 9 15 1 41 0 0.330694 0
1 9 16 1 40 1 0.399063 0
1 9 17 2 0.1639 1 0.151863 0
1 9 18 2 0.1424 1 0.183611 0
1 9 19 2 0.1237 1 0.243532 0
1 9 20 2 0.1074 1 0.251864 0
1 9 21 1 39 0 0.38756 1
1 9 22 2 0.0933 0 0.704094 7
1 9 23 2 0.1424 1 0.0836127 5
1 9 24 2 0.1424 0 0.188803 0
1 9 25 1 43 1 0.25702 0
1 9 26 1 41 0 0.215156 0
1 9 27 1 40 0 0.702455 7
1 9 28 2 0.1237 1 0.152032 0
1 9 29 2 0.1074 0 0.230859 0
1 9 30 1 44 0 0.241256 0
1 9 31 1 43 0 0.199296 0
1 9 32 1 41 1 0.0834908 5
1 9 33 1 41 1 0.167783 0
1 9 34 2 0.0933 1 0.272983 0
1 9 35 1 40 1 0.209915 0
1 9 36 2 0.081 0 0.29407 2
1 9 37 2 0.1237 0 0.28364 0
1 9 38 1 39 0 0.27819 0
1 9 39 1 37 1 0.188596 0
1 9 40 2 0.1074 0 0.188738 0
1 9 41 2 0.0933 0 0.199853 0
1 9 42 2 0.081 1 0.262371 0
1 9 43 1 36 0 0.37296 0
1 9 44 1 34 0 0.704114 7
1 9 45 2 0.0703 1 0.0835922 3
1 9 46 2 0.0703 1 0.314635 0
1 9 47 2 0.0611 1 0.704313 2
1 9 48 2 0.0933 0 0.236175 2
1 9 49 1 39 1 0.183486 0
1 9 50 1 37 1 0.0669147 3
1 9 51 2 0.1424 0 0.210107 0
1 9 52 1 37 0 0.267749 0
1 9 53 2 0.1237 0 0.157253 0
1 9 54 2 0.1074 0 0.151893 0
1 9 55 1 36 1 0.157231 0
1 9 56 1 34 0 0.289978 0
1 9 57 1 33 1 0.204622 0
1 9 58 1 31 0 0.109997 2
1 9 59 2 0.0933 1 0.20464 2
1 9 60 2 0.1424 1 0.218888 0
1 9 61 1 36 1 0.188785 0
1 9 62 1 34 0 0.314845 0
1 9 63 2 0.1237 1 0.704266 7
1 9 64 2 0.1888 1 0.16698 0
1 9 65 1 33 0 0.330697 0
1 9 66 2 0.1639 1 0.267666 0
1 9 67 2 0.1424 1 0.251744 0
1 9 68 1 31 1 0.70405 7
1 9 69 2 0.1237 0 0.192268 0
1 9 70 1 36 1 0.0168214 4
1 9 71 1 36 1 0.17619 0
1 9 72 1 34 0 0.246646 0
1 9 73 1 33 0 0.704261 7
1 9 74 1 37 1 0.299088 1
1 10 1 1 50 0 0.223669 0
1 10 2 1 48 1 0.241239 0
1 10 3 1 47 0 0.246271 0
1 10 4 2 0.3821 0 0.173034 0
1 10 5 2 0.3318 1 0.14146 0
1 10 6 1 46 1 0.704498 7
1 10 7 2 0.2882 0 0.173159 0
1 10 8 1 50 1 0.201666 0
1 10 9 1 48 1 0.180087 2
1 10 10 2 0.2503 1 0.225624 0
1 10 11 2 0.2174 0 0.166461 0
1 10 12 2 0.1888 1 0.173136 0
1 10 13 1 50 0 0.235802 0
1 10 14 1 48 1 0.241825 0
1 10 15 2 0.1639 1 0.383508 0
1 10 16 1 47 0 0.215188 0
1 10 17 2 0.1424 0 0.162524 0
1 10 18 1 46 1 0.283464 0
1 10 19 1 44 0 0.283224 0
1 10 20 2 0.1237 0 0.194012 0
1 10 21 1 43 0 0.435971 1
1 10 22 2 0.1074 1 0.257192 0
1 10 23 1 47 1 0.0941687 5
1 10 24 1 47 0 0.199389 0
1 10 25 2 0.0933 1 0.293746 0
1 10 26 1 46 0 0.435971 0
1 10 27 2 0.081 0 0.257211 0
1 10 28 2 0.0703 1 0.304467 0
1 10 29 1 44 1 0.0888585 5
1 10 30 1 44 1 0.356967 0
1 10 31 1 43 0 0.257295 0
1 10 32 1 41 1 0.267771 0
1 10 33 1 40 1 0.21251 0
1 10 34 2 0.0611 0 0.704362 7
1 10 35 2 0.0933 1 0.33536 1
1 10 36 1 39 1 0.704093 7
1 10 37 1 43 1 0.0835828 5
1 10 38 2 0.1424 0 0.209813 0
1 10 39 2 0.1237 0 0.225773 0
1 10 40 1 43 1 0.230871 0
1 10 41 2 0.1074 1 0.0836026 5
1 10 42 2 0.1074 1 0.119395 0
1 10 43 2 0.0933 1 0.173061 0
1 10 44 2 0.081 0 0.225476 0
1 10 45 1 41 0 0.0216387 3
1 10 46 1 41 1 0.22563 0
1 10 47 1 40 0 0.083662 5
1 10 48 2 0.0703 1 0.0935309 5
1 10 49 1 40 0 0.42025 0
1 10 50 2 0.0703 0 0.25185 0
1 10 51 2 0.0611 1 0.703992 7
1 10 52 2 0.0933 0 0.142724 1
1 10 53 1 39 0 0.115158 0
1 10 54 1 37 0 0.70437 7
1 10 55 2 0.1424 1 0.230819 0
1 10 56 2 0.1237 1 0.278417 2
1 10 57 2 0.1888 1 0.257372 0
1 10 58 1 41 0 0.270452 0
1 10 59 2 0.1639 0 0.215035 0
1 10 60 1 40 1 0.167733 0
1 10 61 2 0.1424 0 0.209799 0
1 10 62 2 0.1237 1 0.225636 2
1 10 63 1 39 1 0.083595 5
1 10 64 1 39 0 0.704562 7
1 10 65 1 43 1 0.230906 0
1 10 66 1 41 0 0.704836 7
1 10 67 1 46 0 0.146764 2
1 10 68 1 50 0 0.457243 0
1 10 69 1 48 1 0.220356 0
1 10 70 2 0.1888 1 0.146736 1
1 10 71 2 0.2882 1 0.125683 2
1 10 72 2 0.3821 1 0.204752 2
1 10 73 2 0.3821 1 0.225666 2
1 10 74 2 0.3821 1 0.0168421 3
1 10 75 2 0.3821 1 0.217443 0
1 10 76 1 47 1 0.704095 7
1 10 77 2 0.3318 1 0.0335541 4
1 10 78 2 0.3318 1 0.236205 2
1 10 79 2 0.3821 0 0.15896 0
1 10 80 1 50 0 0.21503 0
1 10 81 2 0.3318 1 0.164739 2
1 10 82 2 0.3821 1 0.194149 0
1 10 83 2 0.3318 1 0.204684 0
1 10 84 1 48 1 0.199399 0
1 10 85 1 47 0 0.194099 0
1 10 86 2 0.2882 0 0.215088 0
1 10 87 2 0.2503 1 0.204419 0
1 10 88 1 46 1 0.225647 0
1 10 89 1 44 0 0.172871 0
1 10 90 1 43 1 0.272937 0
1 10 91 2 0.2174 0 0.199485 0
1 10 92 2 0.1888 0 0.162375 0
1 10 93 2 0.1639 1 0.188692 0
1 10 94 1 41 1 0.293935 0
1 10 95 1 40 0 0.299368 0
1 10 96 2 0.1424 1 0.136193 1
1 10 97 1 39 0 0.304504 0
1 10 98 1 37 0 0.430503 2
1 10 99 1 41 0 0.215275 0
1 10 100 2 0.2174 0 0.357015 0
1 10 101 1 40 0 0.341335 0
1 10 102 1 39 1 0.104709 2
1 10 103 1 43 1 0.115204 0
1 10 104 2 0.1888 1 0.178873 2
1 10 105 2 0.2882 1 0.330806 0
1 10 106 1 41 1 0.225625 0
1 10 107 1 40 0 0.294053 0
1 10 108 1 39 1 0.225659 2
1 10 109 2 0.2503 0 0.152021 0
1 10 110 2 0.2174 1 0.188788 0
1 10 111 2 0.1888 1 0.278494 0
1 10 112 2 0.1639 1 0.19952 0
1 11 1 2 0.3821 0 0.1601 0
1 11 2 2 0.3318 0 0.165277 0
1 11 3 2 0.2882 1 0.220283 0
1 11 4 1 50 0 0.251924 0
1 11 5 2 0.2503 0 0.267904 0
1 11 6 1 48 1 0.209857 0
1 11 7 1 47 1 0.225522 0
1 11 8 1 46 1 0.183498 0
1 11 9 2 0.2174 1 0.151946 0
1 11 10 1 44 0 0.262193 0
1 11 11 2 0.1888 0 0.204602 0
1 11 12 1 43 0 0.703953 7
1 11 13 2 0.1639 1 0.173091 0
1 11 14 1 47 1 0.173085 0
1 11 15 1 46 0 0.236252 0
1 11 16 1 44 0 0.246398 0
1 11 17 2 0.1424 1 0.0835802 5
1 11 18 2 0.1424 1 0.16776 0
1 11 19 1 43 0 0.225565 0
1 11 20 1 41 0 0.0835996 5
1 11 21 2 0.1237 1 0.158374 0
1 11 22 1 41 0 0.220297 0
1 11 23 1 40 1 0.104598 0
1 11 24 1 39 1 0.26745 0
1 11 25 2 0.1074 1 0.215096 0
1 11 26 1 37 0 0.104585 2
1 11 27 1 41 1 0.199224 0
1 11 28 2 0.0933 0 0.0835947 5
1 11 29 2 0.0933 1 0.215044 0
1 11 30 2 0.081 1 0.704294 7
1 11 31 2 0.1237 1 0.257236 0
1 11 32 2 0.1074 0 0.204622 0
1 11 33 2 0.0933 0 0.0835928 5
1 11 34 1 40 0 0.27813 0
1 11 35 1 39 0 0.704211 7
1 11 36 2 0.0933 0 0.083618 5
1 11 37 2 0.0933 0 0.0836006 3
1 11 38 2 0.0933 0 0.200718 0
1 11 39 1 43 1 0.304512 0
1 11 40 2 0.081 0 0.157118 2
1 11 41 1 41 0 0.236176 0
1 11 42 2 0.1237 0 0.204623 0
1 11 43 2 0.1074 0 0.236314 0
1 11 44 1 40 1 0.241448 0
1 11 45 1 39 1 0.193998 0
1 11 46 1 37 0 0.703869 7
1 11 47 2 0.0933 0 0.0123318 3
1 11 48 2 0.0933 1 0.0835984 5
1 11 49 2 0.0933 0 0.199222 2
1 11 50 2 0.1424 0 0.157167 0
1 11 51 1 41 0 0.246736 0
1 11 52 2 0.1237 1 0.183508 0
1 11 53 2 0.1074 1 0.209906 2
1 11 54 1 40 0 0.236127 0
1 11 55 2 0.1639 0 0.188934 0
1 11 56 1 39 1 0.162538 0
1 11 57 1 37 0 0.193943 0
1 11 58 1 36 1 0.25191 0
1 11 59 2 0.1424 1 0.181086 0
1 11 60 2 0.1237 0 0.246494 0
1 11 61 2 0.1074 0 0.0168857 3
1 11 62 1 34 0 0.556803 2
1 11 63 2 0.1074 1 0.146639 2
1 11 64 1 39 0 0.299343 0
1 11 65 2 0.1639 1 0.272926 0
1 11 66 2 0.1424 0 0.188835 0
1 11 67 2 0.1237 1 0.2256 0
1 11 68 1 37 0 0.16778 0
1 11 69 1 36 0 0.357229 2
1 11 70 2 0.1074 1 0.704242 7
1 11 71 2 0.1639 1 0.530881 0
1 11 72 2 0.1424 1 0.293728 0
1 11 73 1 40 1 0.0836042 3
1 12 1 2 0.3821 0 0.216175 0
1 12 2 2 0.3318 1 0.173114 0
1 12 3 1 50 1 0.246582 0
1 12 4 1 48 0 0.241406 0
1 12 5 1 47 0 0.299458 0
1 12 6 2 0.2882 0 0.178305 0
1 12 7 1 46 1 0.278157 0
1 12 8 1 44 0 0.241555 0
1 12 9 2 0.2503 1 0.188794 0
1 12 10 1 43 1 0.199386 0
1 12 11 2 0.2174 1 0.169745 0
1 12 12 2 0.1888 0 0.20465 0
1 12 13 2 0.1639 0 0.236137 0
1 12 14 1 41 0 0.288591 0
1 12 15 1 40 1 0.261402 0
1 12 16 2 0.1424 1 0.141471 0
1 12 17 2 0.1237 1 0.194065 0
1 12 18 2 0.1074 0 0.330832 0
1 12 19 1 39 0 0.704593 7
1 12 20 1 43 0 0.704439 7
1 12 21 2 0.0933 1 0.48857 1
1 12 22 2 0.1424 0 0.178265 0
1 12 23 1 47 0 0.257217 0
1 12 24 1 46 0 0.283396 0
1 12 25 1 44 1 0.1941 0
1 12 26 2 0.1237 0 0.157234 0
1 12 27 2 0.1074 1 0.184666 0
1 12 28 2 0.0933 1 0.172975 0
1 12 29 2 0.081 1 0.178322 0
1 12 30 1 43 1 0.183484 0
1 12 31 1 41 0 0.220363 0
1 12 32 1 40 0 0.220432 0
1 12 33 1 39 1 0.704299 7
1 12 34 2 0.0703 0 0.251951 0
1 12 35 1 43 1 0.350033 0
1 12 36 1 41 1 0.204769 0
1 12 37 1 40 1 0.141451 0
1 12 38 2 0.0611 0 0.209781 0
1 12 39 2 0.0531 0 0.702232 7
1 12 40 2 0.081 0 0.178201 0
1 12 41 2 0.0703 1 0.583174 1
1 12 42 2 0.1074 1 0.236145 0
1 12 43 1 39 1 0.704023 7
1 12 44 2 0.0933 0 0.188708 0
1 12 45 1 43 0 0.194007 0
1 12 46 2 0.081 1 0.704069 7
1 12 47 1 41 0 0.230878 0
1 12 48 2 0.1237 1 0.194006 0
1 12 49 2 0.1074 1 0.246127 0
1 12 50 2 0.0933 1 0.215106 0
1 12 51 2 0.081 0 0.283416 0
1 12 52 1 40 1 0.430419 0
1 12 53 1 39 1 0.246879 0
1 12 54 1 37 0 0.19576 0
1 12 55 1 36 0 0.24131 0
1 12 56 1 34 1 0.704414 7
1 12 57 1 39 1 0.246738 0
1 12 58 2 0.0703 0 0.704795 7
1 12 59 2 0.1074 0 0.20977 0
1 12 60 2 0.0933 1 0.167816 0
1 12 61 1 37 0 0.704173 7
1 12 62 1 41 0 0.704361 7
1 12 63 2 0.081 1 0.183569 0
1 12 64 2 0.0703 1 0.7043 7
1 12 65 1 46 1 0.167704 0
1 12 66 2 0.1074 0 0.215136 0
1 12 67 1 44 0 0.220314 0
1 12 68 1 43 0 0.157287 0
1 12 69 2 0.0933 1 0.178348 0
1 12 70 2 0.081 0 0.227225 0
1 12 71 1 41 1 0.251558 0
1 12 72 1 40 1 0.215094 0
1 12 73 2 0.0703 0 0.507052 2
1 12 74 2 0.1074 1 0.183526 0
1 12 75 1 39 1 0.214876 0
1 12 76 2 0.0933 0 0.199259 0
1 12 77 1 37 0 0.703981 7
1 12 78 1 41 0 0.18348 0
1 12 79 1 40 0 0.179668 0
1 12 80 2 0.081 0 0.22547 0
1 12 81 1 39 1 0.300975 0
1 12 82 1 37 1 0.703696 7
1 12 83 2 0.0703 1 0.236336 0
1 12 84 2 0.0611 0 0.2216 0
1 12 85 1 41 0 0.142014 0
1 12 86 2 0.0531 1 0.241298 0
1 12 87 2 0.0461 0 0.704227 7
1 12 88 1 40 1 0.188683 0
1 12 89 2 0.0703 0 0.267746 0
1 12 90 2 0.0611 1 0.306698 0
1 12 91 1 39 0 0.183528 0
1 12 92 2 0.0531 1 0.235943 0
1 12 93 1 37 1 0.70137 7
1 12 94 1 41 0 0.704055 7
1 12 95 1 46 1 0.225539 0
1 12 96 1 44 1 0.272947 0
1 12 97 1 43 0 0.483159 0
1 12 98 1 41 0 0.415273 0
1 12 99 2 0.0461 0 0.704186 7
1 12 100 2 0.0703 0 0.214989 0
1 12 101 2 0.0611 0 0.220316 0
1 12 102 2 0.0531 1 0.197943 1
1 12 103 2 0.081 1 0.704036 7
1 12 104 1 40 1 0.262424 0
1 12 105 2 0.1237 0 0.204198 0
1 12 106 2 0.1074 0 0.199475 0
1 12 107 2 0.0933 1 0.199233 0
1 12 108 2 0.081 0 0.704077 7
1 12 109 1 39 0 0.325476 1
1 12 110 1 43 1 0.178254 0
1 12 111 2 0.1237 1 0.209769 0
1 12 112 1 41 1 0.230812 0
1 12 113 1 40 0 0.275375 0
1 12 114 1 39 0 0.704275 7
1 12 115 2 0.1074 1 0.283432 0
1 12 116 1 43 0 0.20564 0
1 12 117 1 41 1 0.220403 0
1 12 118 1 40 0 0.195265 0
1 12 119 2 0.0933 0 0.209886 0
1 12 120 1 39 0 0.704286 7
1 12 121 2 0.081 1 0.215056 0
1 12 122 1 43 0 0.204585 0
1 12 123 2 0.0703 0 0.241336 0
1 12 124 1 41 0 0.225587 0
1 12 125 2 0.0611 1 0.262401 0
1 12 126 2 0.0531 0 0.58295 1
1 12 127 2 0.081 1 0.215109 0
1 12 128 1 40 1 0.220345 0
1 12 129 2 0.0703 0 0.193971 0
1 12 130 1 39 1 0.19922 0
1 12 131 1 37 0 0.703937 7
1 12 132 2 0.0611 0 0.704034 7
1 12 133 1 41 1 0.241311 0
1 12 134 1 40 0 0.220383 0
1 12 135 2 0.0933 1 0.280041 0
1 12 136 2 0.081 0 0.583188 7
1 12 137 1 39 1 0.214988 0
1 12 138 1 37 0 0.250897 0
1 12 139 2 0.1237 1 0.181388 0
1 12 140 2 0.1074 0 0.204575 0
1 12 141 1 36 0 0.306405 0
1 12 142 2 0.0933 0 0.183446 0
1 12 143 2 0.081 0 0.215202 0
1 12 144 1 34 0 0.704016 7
1 12 145 1 39 1 0.178285 0
1 12 146 2 0.0703 0 0.304452 0
1 12 147 1 37 0 0.704134 7
1 12 148 2 0.0611 1 0.700812 7
1 12 149 2 0.0933 0 0.251834 0
1 12 150 2 0.081 1 0.188511 0
1 12 151 1 41 0 0.551585 0
1 12 152 2 0.0703 1 0.704154 7
1 12 153 1 40 0 0.703886 7
1 12 154 1 44 1 0.130901 0
1 12 155 1 43 1 0.115217 2
1 12 156 1 47 0 0.157152 0
1 12 157 2 0.1074 1 0.165712 0
1 12 158 1 46 1 0.1888 0
1 12 159 1 44 0 0.185426 0
1 12 160 2 0.0933 1 0.702659 7
1 12 161 1 43 1 0.129697 0
1 12 162 2 0.1424 1 0.132562 0
1 12 163 2 0.1237 0 0.209796 0
1 12 164 1 41 1 0.262484 0
1 12 165 1 40 0 0.703956 7
1 12 166 1 44 0 0.199231 0
1 12 167 2 0.1074 1 0.701901 7
1 12 168 2 0.1639 1 0.154169 0
1 12 169 1 43 1 0.304677 0
1 12 170 2 0.1424 1 0.178157 0
1 12 171 1 41 0 0.230756 0
1 12 172 2 0.1237 1 0.14833 0
1 12 173 2 0.1074 0 0.209763 0
1 12 174 1 40 0 0.220496 0
1 12 175 1 39 0 0.267639 0
1 12 176 1 37 1 0.204403 0
1 12 177 2 0.0933 0 0.235955 0
1 12 178 2 0.081 1 0.346464 0
1 12 179 2 0.0703 0 0.304456 0
1 12 180 2 0.0611 1 0.562102 0
1 12 181 1 36 0 0.320473 0
1 12 182 1 34 1 0.220396 0
1 12 183 2 0.0531 0 0.236111 0
1 12 184 2 0.0461 0 0.70207 7
1 12 185 2 0.0703 0 0.704401 7
2 1 1 1 44 1 0.377944 0
2 1 2 2 0.3821 1 0.188957 0
2 1 3 2 0.2795 1 0.168211 0
2 1 4 1 42 0 0.630759 0
2 1 5 1 40 1 0.210274 0
2 1 6 2 0.2045 0 0.257495 0
2 1 7 1 37 0 0.25223 0
2 1 8 2 0.1496 0 0.210061 0
2 1 9 2 0.1095 0 0.252029 0
2 1 10 2 0.0801 0 0.272905 0
2 1 11 1 35 0 0.0337797 3
2 1 12 1 35 1 0.242028 0
2 1 13 2 0.0586 1 0.478394 0
2 1 14 1 33 0 0.0834532 3
2 1 15 2 0.0429 1 0.215774 0
2 1 16 1 33 0 0.0173761 4
2 1 17 1 33 1 0.188966 0
2 1 18 1 31 0 0.0671563 3
2 1 19 1 31 0 0.288811 0
2 1 20 1 28 0 0.083815 4
2 1 21 1 28 0 0.0995642 3
2 1 22 1 28 0 0.141475 0
2 1 23 1 26 1 0.225833 0
2 1 24 2 0.0314 0 0.578083 0
2 1 25 1 24 0 0.105329 1
2 1 26 1 31 1 0.141497 0
2 1 27 1 28 0 0.315645 0
2 1 28 2 0.0229 1 0.704015 7
2 1 29 2 0.0586 0 0.0838104 3
2 1 30 1 26 0 0.167751 0
2 1 31 2 0.0586 0 0.704492 7
2 1 32 1 24 0 0.184644 0
2 1 33 2 0.1496 1 0.178555 0
2 1 34 1 22 0 0.0838202 3
2 1 35 1 22 1 0.541279 0
2 1 36 2 0.1095 0 0.147154 0
2 1 37 2 0.0801 0 0.383569 0
2 1 38 1 19 0 0.43659 0
2 1 39 2 0.0586 1 0.515011 1
2 1 40 2 0.1496 1 0.162562 0
2 1 41 2 0.1095 0 0.252171 0
2 1 42 1 17 1 0.0671636 4
2 1 43 2 0.0801 1 0.325839 0
2 1 44 1 17 1 0.210041 0
2 1 45 2 0.0586 1 0.236351 0
2 1 46 1 15 0 0.546764 1
2 1 47 2 0.0429 0 0.0337459 4
2 1 48 2 0.0429 1 0.704288 7
2 1 49 1 22 1 0.257321 0
2 1 50 1 19 0 0.430931 1
2 1 51 1 26 0 0.647822 1
2 1 52 1 33 1 0.199304 0
2 1 53 2 0.1095 1 0.189146 0
2 1 54 1 31 0 0.141692 1
2 1 55 2 0.0801 0 0.320126 0
2 1 56 2 0.0586 1 0.0890304 3
2 1 57 2 0.0586 0 0.705109 7
2 1 58 1 37 0 0.216021 0
2 1 59 2 0.1496 1 0.162686 0
2 1 60 1 35 0 0.252127 0
2 1 61 2 0.1095 0 0.325434 0
2 1 62 2 0.0801 1 0.394347 1
2 1 63 2 0.2045 1 0.152254 0
2 1 64 2 0.1496 1 0.17407 0
2 1 65 1 33 0 0.341597 0
2 1 66 1 31 0 0.215281 0
2 1 67 1 28 1 0.194038 0
2 1 68 2 0.1095 0 0.163005 0
2 1 69 2 0.0801 0 0.273975 0
2 1 70 1 26 1 0.188982 0
2 1 71 2 0.0586 1 0.210309 0
2 1 72 2 0.0429 0 0.157425 0
2 1 73 1 24 1 0.0838436 4
2 1 74 1 24 0 0.499372 1
2 1 75 2 0.0314 0 NaN NaN
2 2 1 2 0.3821 1 0.239795 0
2 2 2 1 44 1 0.183524 0
2 2 3 1 42 1 0.181118 0
2 2 4 1 40 0 0.241227 0
2 2 5 1 37 1 0.188669 0
2 2 6 2 0.2795 0 0.288684 0
2 2 7 2 0.2045 0 0.525204 1
2 2 8 1 35 1 0.173006 0
2 2 9 2 0.3821 0 0.257112 0
2 2 10 1 33 0 0.262125 0
2 2 11 1 31 0 0.230993 0
2 2 12 2 0.2795 1 0.157268 0
2 2 13 2 0.2045 0 0.367682 0
2 2 14 2 0.1496 1 0.18884 0
2 2 15 1 28 0 0.267902 0
2 2 16 2 0.1095 0 0.272936 0
2 2 17 2 0.0801 1 0.246769 0
2 2 18 1 26 1 0.283473 0
2 2 19 1 24 0 0.111243 0
2 2 20 1 22 0 0.262509 0
2 2 21 2 0.0586 0 0.0134044 3
2 2 22 2 0.0586 1 0.703896 7
2 2 23 2 0.1496 1 0.20444 0
2 2 24 2 0.1095 1 0.209894 0
2 2 25 1 19 1 0.183656 0
2 2 26 2 0.0801 0 0.0669231 3
2 2 27 2 0.0801 0 0.357129 0
2 2 28 1 17 0 0.280422 1
2 2 29 2 0.0586 0 0.130823 1
2 2 30 2 0.1496 0 0.236108 0
2 2 31 2 0.1095 1 0.267682 0
2 2 32 2 0.0801 0 0.246687 0
2 2 33 1 24 0 0.462235 0
2 2 34 2 0.0586 1 0.0128899 3
2 2 35 2 0.0586 1 0.125683 1
2 2 36 1 22 1 0.703889 7
2 2 37 2 0.1496 1 0.0168908 3
2 2 38 2 0.1496 0 0.336128 0
2 2 39 1 28 0 0.230948 0
2 2 40 2 0.1095 1 0.151833 0
2 2 41 1 26 1 0.0335557 4
2 2 42 1 26 1 0.136144 0
2 2 43 1 24 1 0.225737 0
2 2 44 2 0.0801 1 0.278085 0
2 2 45 2 0.0586 0 0.704346 7
2 2 46 2 0.1496 1 0.199424 0
2 2 47 2 0.1095 0 0.222833 0
2 2 48 1 22 1 0.703965 7
2 2 49 1 28 1 0.51487 1
2 2 50 2 0.0801 0 0.704336 7
2 2 51 1 35 0 0.225512 0
2 2 52 1 33 0 0.287428 0
2 2 53 2 0.2045 0 0.12038 1
2 2 54 1 31 1 0.25171 0
2 2 55 1 28 0 0.227176 0
2 2 56 1 26 1 0.0835502 4
2 2 57 2 0.3821 0 0.22254 0
2 2 58 1 26 0 0.493857 1
2 2 59 2 0.2795 1 0.167756 0
2 2 60 2 0.2045 1 0.183378 0
2 2 61 1 33 1 0.215297 0
2 2 62 1 31 1 0.204475 0
2 2 63 2 0.1496 0 0.262493 0
2 2 64 1 28 0 0.33071 0
2 2 65 1 26 1 0.225707 0
2 2 66 2 0.1095 0 0.251995 0
2 2 67 2 0.0801 1 0.441372 1
2 2 68 1 24 1 0.309451 0
2 2 69 1 22 0 0.39383 1
2 2 70 1 28 0 0.115199 0
2 2 71 1 26 0 0.704126 7
2 2 72 2 0.2045 1 0.23623 0
2 2 73 2 0.1496 1 0.104671 1
2 2 74 2 0.3821 1 0.123782 0
2 2 75 1 33 0 0.47304 0
2 2 76 1 31 0 0.299291 0
2 2 77 2 0.2795 0 0.0168902 3
2 2 78 2 0.2795 1 0.172019 0
2 2 79 2 0.2045 0 0.204596 0
2 2 80 1 28 0 0.367462 0
2 2 81 1 26 1 0.320341 0
2 2 82 2 0.1496 1 0.132496 0
2 2 83 2 0.1095 0 0.0835993 3
2 2 84 2 0.1095 0 0.225656 0
2 2 85 1 24 1 0.21535 0
2 2 86 2 0.0801 0 0.704004 7
2 2 87 2 0.2045 0 0.288854 0
2 2 88 1 22 1 0.0993628 4
2 2 89 2 0.1496 0 0.257086 0
2 2 90 1 22 1 0.407993 1
2 2 91 2 0.1095 0 0.704014 7
2 2 92 2 0.2795 1 0.0168444 3
2 2 93 2 0.2795 1 0.158344 0
2 2 94 1 28 1 0.193974 0
2 2 95 2 0.2045 0 0.204611 0
2 2 96 1 26 0 0.272768 0
2 2 97 1 24 1 0.189731 0
2 2 98 2 0.1496 0 0.20992 0
2 2 99 2 0.1095 1 0.220295 0
2 2 100 1 22 0 0.703743 7
2 2 101 2 0.0801 0 NaN NaN
2 3 1 2 0.3821 1 0.180331 0
2 3 2 2 0.2795 1 0.167711 0
2 3 3 1 44 0 0.262323 0
2 3 4 1 42 1 0.183468 0
2 3 5 2 0.2045 0 0.288516 0
2 3 6 1 40 0 0.28347 0
2 3 7 1 37 1 0.178123 0
2 3 8 2 0.1496 1 0.161645 0
2 3 9 2 0.1095 0 0.593928 0
2 3 10 1 35 0 0.704357 7
2 3 11 2 0.0801 1 0.315224 0
2 3 12 2 0.0586 0 0.61149 1
2 3 13 1 42 0 0.293925 0
2 3 14 1 40 1 0.172932 0
2 3 15 1 37 1 0.183704 0
2 3 16 1 35 0 0.133694 0
2 3 17 2 0.1496 0 0.167717 0
2 3 18 2 0.1095 0 0.283211 0
2 3 19 1 33 1 0.704641 7
2 3 20 2 0.0801 1 0.220327 0
2 3 21 1 40 1 0.246718 0
2 3 22 1 37 0 0.246646 0
2 3 23 1 35 1 0.206595 0
2 3 24 2 0.0586 1 0.278064 0
2 3 25 2 0.0429 0 0.457138 2
2 3 26 2 0.1095 1 0.188793 0
2 3 27 2 0.0801 0 0.109925 0
2 3 28 1 33 0 0.136187 0
2 3 29 1 31 1 0.246695 0
2 3 30 1 28 0 0.257584 0
2 3 31 2 0.0586 0 0.472882 0
2 3 32 2 0.0429 1 0.0669152 3
2 3 33 2 0.0429 0 0.0836035 4
2 3 34 1 26 0 0.229952 0
2 3 35 2 0.0429 1 0.157193 1
2 3 36 2 0.1095 1 0.194052 0
2 3 37 1 24 1 0.467712 0
2 3 38 2 0.0801 0 0.704048 7
2 3 39 2 0.2045 0 0.314995 0
2 3 40 2 0.1496 0 0.26416 0
2 3 41 1 22 1 0.167491 0
2 3 42 1 19 1 0.404466 1
2 3 43 2 0.1095 1 0.164548 0
2 3 44 2 0.0801 1 0.173364 0
2 3 45 2 0.0586 1 0.220537 0
2 3 46 1 26 1 0.198411 0
2 3 47 2 0.0429 1 0.369332 0
2 3 48 1 24 0 0.578001 0
2 3 49 2 0.0314 0 0.25704 1
2 3 50 2 0.0801 0 0.288425 0
2 3 51 2 0.0586 0 0.215139 0
2 3 52 1 22 1 0.204599 0
2 3 53 1 19 0 0.320189 1
2 3 54 2 0.0429 0 0.0668818 4
2 3 55 1 26 0 0.251933 0
2 3 56 1 24 1 0.257147 0
2 3 57 1 22 0 0.278124 0
2 3 58 1 19 0 0.472849 0
2 3 59 2 0.0429 0 0.703999 7
2 3 60 2 0.1095 0 0.257034 0
2 3 61 2 0.0801 0 0.424627 0
2 3 62 1 17 0 0.56521 1
2 3 63 1 24 1 0.257285 0
2 3 64 1 22 1 0.604351 1
2 3 65 1 28 0 0.441233 0
2 3 66 1 26 1 0.257309 0
2 3 67 1 24 1 0.241467 0
2 3 68 2 0.0586 0 0.704141 7
2 4 1 2 0.3821 1 0.167863 0
2 4 2 2 0.2795 0 0.200236 0
2 4 3 2 0.2045 1 0.16997 0
2 4 4 1 44 0 0.18332 0
2 4 5 1 42 0 0.194006 0
2 4 6 2 0.1496 0 0.283479 0
2 4 7 1 40 1 0.199185 0
2 4 8 2 0.1095 1 0.204116 0
2 4 9 1 37 0 0.309447 0
2 4 10 2 0.0801 0 0.701309 7
2 4 11 2 0.2045 0 0.236047 0
2 4 12 1 35 1 0.188709 0
2 4 13 1 33 1 0.70374 7
2 4 14 1 40 0 0.146727 0
2 4 15 1 37 1 0.167659 0
2 4 16 2 0.1496 1 0.183442 0
2 4 17 1 35 1 0.188839 0
2 4 18 2 0.1095 0 0.409381 0
2 4 19 2 0.0801 1 0.231001 0
2 4 20 2 0.0586 0 0.104668 0
2 4 21 2 0.0429 0 0.620043 1
2 4 22 2 0.1095 0 0.236054 0
2 4 23 1 33 0 0.26777 0
2 4 24 2 0.0801 1 0.0168718 4
2 4 25 1 31 0 0.257119 0
2 4 26 1 28 1 0.241124 0
2 4 27 2 0.0801 0 0.398496 0
2 4 28 1 26 1 0.236175 0
2 4 29 1 24 1 0.204503 0
2 4 30 2 0.0586 1 0.414596 0
2 4 31 1 22 0 0.104547 0
2 4 32 2 0.0429 1 0.230667 0
2 4 33 1 19 1 0.1147 0
2 4 34 1 17 0 0.703626 7
2 4 35 1 24 0 0.508974 1
2 4 36 2 0.0314 1 0.372407 1
2 4 37 2 0.0801 1 0.225172 0
2 4 38 2 0.0586 0 0.498951 1
2 4 39 1 31 0 0.283012 0
2 4 40 2 0.1496 0 0.246569 0
2 4 41 1 28 0 0.225661 0
2 4 42 1 26 1 0.29377 0
2 4 43 1 24 0 0.641056 0
2 4 44 2 0.1095 1 0.267518 0
2 4 45 2 0.0801 0 0.593493 0
2 4 46 2 0.0586 1 0.204482 0
2 4 47 1 22 1 0.703559 7
2 4 48 1 28 1 0.19936 0
2 4 49 1 26 0 0.703773 7
2 4 50 2 0.0429 1 0.703727 7
2 4 51 2 0.1095 1 0.167534 0
2 4 52 1 33 0 0.0168369 4
2 4 53 2 0.0801 1 0.241239 0
2 4 54 1 33 1 0.204497 0
2 4 55 2 0.0586 0 0.703585 7
2 4 56 2 0.1496 0 0.260569 0
2 4 57 1 31 0 0.272693 0
2 4 58 2 0.1095 0 0.14137 0
2 4 59 1 28 0 0.0941222 4
2 4 60 2 0.0801 0 0.579619 1
2 4 61 1 28 0 0.016877 4
2 4 62 2 0.2045 0 0.304371 0
2 4 63 1 28 1 0.288599 1
2 4 64 1 35 1 0.251806 0
2 4 65 1 33 0 0.272891 0
2 4 66 2 0.1496 1 0.246621 0
2 4 67 2 0.1095 0 0.183455 0
2 4 68 1 31 0 0.215079 0
2 4 69 1 28 1 0.220335 0
2 4 70 1 26 0 0.294 0
2 4 71 1 24 1 0.461939 1
2 4 72 2 0.0801 0 0.270171 0
2 4 73 2 0.0586 1 0.193901 0
2 4 74 1 31 1 0.193969 0
2 4 75 2 0.0429 1 0.701824 7
2 4 76 2 0.1095 0 0.304372 0
2 4 77 1 28 0 0.240883 0
2 4 78 1 26 0 0.0807018 4
2 5 1 1 44 0 0.272004 0
2 5 2 2 0.3821 0 0.198579 0
2 5 3 2 0.2795 1 0.209292 0
2 5 4 1 42 0 0.358201 0
2 5 5 2 0.2045 1 0.292726 0
2 5 6 2 0.1496 0 0.592623 1
2 5 7 2 0.3821 0 0.281891 0
2 5 8 2 0.2795 0 0.292937 0
2 5 9 1 40 0 0.3978 0
2 5 10 2 0.2045 1 0.0992342 3
2 5 11 2 0.2045 1 0.204131 0
2 5 12 2 0.1496 1 0.198534 0
2 5 13 2 0.1095 0 0.356322 1
2 5 14 1 37 1 0.219875 0
2 5 15 1 35 0 0.261581 0
2 5 16 1 33 1 0.183137 0
2 5 17 1 31 1 0.172508 0
2 5 18 1 28 1 0.702116 7
2 5 19 2 0.2795 0 0.256959 0
2 5 20 1 35 1 0.214256 0
2 5 21 1 33 0 0.308064 0
2 5 22 1 31 0 0.35536 0
2 5 23 1 28 0 0.209246 0
2 5 24 2 0.2045 0 0.284017 0
2 5 25 1 26 0 0.376306 0
2 5 26 1 24 1 0.702855 7
2 5 27 2 0.1496 0 0.366559 0
2 5 28 2 0.1095 1 0.18283 0
2 5 29 2 0.0801 0 0.418457 0
2 5 30 1 31 1 0.275672 0
2 5 31 2 0.0586 1 0.28793 0
2 5 32 1 28 1 0.700952 7
2 5 33 2 0.0429 1 0.233473 1
2 5 34 1 35 1 0.183356 0
2 5 35 1 33 1 0.0836479 5
2 5 36 1 33 1 0.0634974 3
2 5 37 2 0.1095 1 0.203885 0
2 5 38 1 33 1 0.188475 0
2 5 39 1 31 1 0.016761 4
2 5 40 2 0.0801 0 0.701633 7
2 5 41 2 0.2045 0 0.276817 0
2 5 42 1 31 1 0.245473 0
2 5 43 2 0.1496 1 0.173204 0
2 5 44 1 28 1 0.156781 0
2 5 45 1 26 1 0.209243 0
2 5 46 2 0.1095 1 0.193637 0
2 5 47 2 0.0801 0 0.339667 0
2 5 48 2 0.0586 0 0.427933 0
2 5 49 1 24 0 0.209444 0
2 5 50 1 22 0 0.386732 0
2 5 51 2 0.0429 0 0.376942 0
2 5 52 2 0.0314 1 0.701846 7
2 5 53 2 0.0801 1 0.528432 1
2 5 54 1 19 1 0.0501858 4
2 5 55 2 0.2045 1 0.141045 0
2 5 56 2 0.1496 1 0.0788966 4
2 5 57 1 19 0 0.702671 7
2 5 58 1 26 0 0.313863 0
2 5 59 1 24 0 0.19887 0
2 5 60 1 22 1 0.418198 1
2 5 61 2 0.1496 0 0.308615 0
2 5 62 2 0.1095 1 0.198325 0
2 5 63 2 0.0801 1 0.701348 7
2 5 64 1 28 1 0.208804 0
2 5 65 1 26 1 0.271807 0
2 5 66 2 0.2045 1 0.0994032 3
2 5 67 2 0.2045 1 0.114821 0
2 5 68 2 0.1496 1 0.198899 0
2 5 69 2 0.1095 0 0.383992 0
2 5 70 1 24 0 0.235787 0
2 5 71 2 0.0801 0 0.56583 7
2 5 72 1 22 0 0.0211523 3
2 5 73 1 22 0 0.277539 0
2 5 74 1 19 1 0.619412 1
2 5 75 2 0.2045 1 0.0168925 5
2 5 76 1 26 1 0.700764 7
2 5 77 1 33 0 0.220024 0
2 5 78 2 0.2045 0 0.0168103 3
2 5 79 2 0.2045 1 0.0836587 4
2 5 80 1 31 1 0.287375 0
2 5 81 1 28 1 0.188484 0
2 5 82 2 0.2045 0 0.277809 0
2 5 83 2 0.1496 0 0.172465 0
2 5 84 2 0.1095 0 0.554871 0
2 5 85 2 0.0801 1 0.372328 1
2 5 86 1 26 1 0.167886 0
2 5 87 2 0.2045 1 0.0168396 4
2 6 1 1 44 0 0.257624 0
2 6 2 2 0.3821 1 0.205176 0
2 6 3 1 42 0 0.268091 0
2 6 4 2 0.2795 1 0.142056 0
2 6 5 2 0.2045 0 0.236482 0
2 6 6 1 40 1 0.157352 0
2 6 7 2 0.1496 0 0.194389 0
2 6 8 1 37 0 0.188987 0
2 6 9 1 35 1 0.168112 0
2 6 10 2 0.1095 1 0.22603 0
2 6 11 2 0.0801 1 0.209879 0
2 6 12 1 33 0 0.341871 0
2 6 13 2 0.0586 0 0.704921 7
2 6 14 2 0.1496 0 0.315397 0
2 6 15 1 31 1 0.226089 0
2 6 16 1 28 1 0.252377 0
2 6 17 2 0.1095 0 0.373565 0
2 6 18 2 0.0801 0 0.0838387 4
2 6 19 1 26 1 0.700323 7
2 6 20 2 0.0801 1 0.294524 0
2 6 21 1 33 0 0.24715 0
2 6 22 1 31 0 0.189276 0
2 6 23 2 0.0586 0 0.425933 1
2 6 24 1 28 0 0.252135 0
2 6 25 2 0.1496 0 0.389807 0
2 6 26 1 26 1 0.284098 0
2 6 27 2 0.1095 0 0.279477 0
2 6 28 2 0.0801 1 0.278599 0
2 6 29 1 24 1 0.315599 0
2 6 30 2 0.0586 1 0.236312 0
2 6 31 1 22 0 0.152146 0
2 6 32 1 19 1 0.490436 1
2 6 33 2 0.0429 1 0.220548 1
2 6 34 2 0.1095 0 0.194419 1
2 6 35 2 0.2795 1 0.183785 0
2 6 36 1 26 1 0.173331 0
2 6 37 2 0.2045 0 0.688972 7
2 6 38 2 0.3821 0 0.110214 0
2 6 39 2 0.2795 0 0.0171268 4
2 6 40 2 0.2795 0 0.241692 0
2 6 41 1 24 1 0.167923 0
2 6 42 1 22 0 0.241698 1
2 6 43 1 28 0 0.35777 0
2 6 44 1 26 0 0.189117 0
2 6 45 1 24 1 0.362806 1
2 6 46 2 0.2045 1 0.0503913 3
2 6 47 1 31 1 0.33705 0
2 6 48 1 28 1 0.0837066 3
2 6 49 1 28 1 0.220626 0
2 6 50 2 0.2045 0 0.325759 0
2 6 51 1 26 1 0.0671452 3
2 6 52 1 26 1 0.404874 1
2 6 53 2 0.1496 1 0.173386 0
2 6 54 2 0.1095 0 0.0337576 3
2 6 55 2 0.1095 1 0.220631 0
2 6 56 1 33 1 0.194349 0
2 6 57 1 31 0 0.325989 0
2 6 58 2 0.0801 0 0.689225 7
2 6 59 2 0.2045 0 0.236431 0
2 6 60 1 28 0 0.278395 0
2 6 61 2 0.1496 1 0.066861 3
2 6 62 1 26 1 0.0993542 3
2 6 63 2 0.1496 1 0.188956 0
2 6 64 2 0.1095 1 0.231104 0
2 6 65 2 0.0801 0 0.263498 0
2 6 66 1 26 1 0.705177 7
2 6 67 1 33 1 0.188694 0
2 6 68 2 0.0586 0 0.152003 0
2 6 69 2 0.0429 0 0.183603 0
2 6 70 1 31 1 0.0836071 4
2 6 71 1 31 0 0.283729 0
2 6 72 1 28 1 0.141541 0
2 6 73 1 26 1 0.252134 0
2 6 74 2 0.0314 0 0.310108 1
2 6 75 2 0.0801 0 0.325696 0
2 6 76 2 0.0586 0 0.46823 1
2 6 77 1 24 1 0.704413 7
2 6 78 2 0.1496 1 0.109958 0
2 6 79 2 0.1095 1 0.151314 0
2 6 80 2 0.0801 1 0.23627 0
2 6 81 1 31 0 0.251902 0
2 6 82 1 28 0 0.48897 0
2 6 83 1 26 1 0.225764 0
2 6 84 1 24 1 0.219636 0
2 6 85 2 0.0586 0 0.141475 1
2 6 86 2 0.1496 0 0.223473 0
2 6 87 2 0.1095 1 0.11515 1
2 6 88 1 22 0 0.462768 0
2 6 89 2 0.2795 0 0.24152 0
2 6 90 2 0.2045 1 0.188978 0
2 6 91 2 0.1496 1 0.183646 0
2 6 92 1 19 0 0.703213 7
2 6 93 1 26 0 NaN NaN
2 7 1 2 0.3821 1 0.588665 0
2 7 2 1 44 0 0.299935 0
2 7 3 1 42 0 0.220574 0
2 7 4 2 0.2795 1 0.153128 0
2 7 5 1 40 1 0.262707 2
2 7 6 2 0.2045 0 0.210055 0
2 7 7 1 44 1 0.178738 0
2 7 8 1 42 1 0.188834 0
2 7 9 2 0.1496 0 0.288945 0
2 7 10 2 0.1095 1 0.23085 0
2 7 11 1 40 1 0.083817 3
2 7 12 2 0.0801 0 0.704268 7
2 7 13 2 0.2045 0 0.242045 0
2 7 14 1 40 0 0.226011 0
2 7 15 2 0.1496 1 0.204876 0
2 7 16 2 0.1095 0 0.705136 7
2 7 17 1 37 1 0.178173 0
2 7 18 1 35 1 0.163216 0
2 7 19 2 0.2795 0 0.268064 0
2 7 20 1 33 0 0.183716 0
2 7 21 2 0.2045 1 0.0890812 4
2 7 22 2 0.2045 1 0.157192 0
2 7 23 2 0.1496 1 0.13107 0
2 7 24 1 31 0 0.294155 0
2 7 25 2 0.1095 0 0.0944782 4
2 7 26 1 28 1 0.0837778 4
2 7 27 1 28 1 0.220428 0
2 7 28 2 0.1095 0 0.704464 7
2 7 29 1 26 1 0.19983 0
2 7 30 2 0.2795 1 0.120642 0
2 7 31 2 0.2045 0 0.241423 0
2 7 32 2 0.1496 0 0.298095 0
2 7 33 1 24 1 0.541063 0
2 7 34 2 0.1095 0 0.293825 0
2 7 35 1 22 0 0.0462797 3
2 7 36 1 22 1 0.0168759 3
2 7 37 1 22 1 0.215165 0
2 7 38 1 19 0 0.251938 0
2 7 39 2 0.0801 1 0.225534 0
2 7 40 1 17 0 0.0489749 3
2 7 41 1 17 0 0.704637 7
2 7 42 1 24 0 0.704538 7
2 7 43 1 31 0 0.236231 0
2 7 44 1 28 0 0.272875 0
2 7 45 2 0.0586 0 0.704442 7
2 7 46 2 0.1496 0 0.099364 3
2 7 47 2 0.1496 0 0.109922 2
2 7 48 2 0.3821 0 0.283552 0
2 7 49 1 26 0 0.223229 0
2 7 50 1 24 1 0.0903856 3
2 7 51 2 0.2795 1 0.162469 0
2 7 52 2 0.2045 0 0.246708 0
2 7 53 1 24 0 0.288873 0
2 7 54 2 0.1496 1 0.183326 0
2 7 55 1 22 1 0.209981 0
2 7 56 1 19 1 0.441427 0
2 7 57 1 17 0 0.601897 0
2 7 58 2 0.1095 0 0.188794 1
2 7 59 2 0.2795 0 0.257216 0
2 7 60 2 0.2045 1 0.162754 0
2 7 61 2 0.1496 0 0.30451 0
2 7 62 2 0.1095 0 0.278373 0
2 7 63 1 15 0 0.183597 0
2 7 64 1 13 1 0.704217 7
2 7 65 1 19 1 0.252022 0
2 7 66 2 0.0801 1 0.246706 0
2 7 67 1 17 1 0.704467 7
2 7 68 1 24 1 0.241522 0
2 7 69 1 22 1 0.0169402 4
2 7 70 2 0.0586 0 0.278112 0
2 7 71 1 22 1 0.336141 1
2 7 72 1 28 0 0.0941995 3
2 7 73 1 28 0 0.278212 0
2 7 74 2 0.0429 0 0.236193 1
2 7 75 2 0.1095 0 0.375756 0
2 7 76 1 26 1 0.0168138 4
2 7 77 1 26 0 0.194103 0
2 7 78 1 24 1 0.583393 1
2 7 79 1 31 1 0.188733 0
2 7 80 2 0.0801 0 0.262385 0
2 7 81 1 28 1 0.199386 0
2 7 82 1 26 1 0.14681 0
2 7 83 2 0.0586 1 0.188838 0
2 7 84 1 24 0 0.362149 0
2 8 1 1 44 0 0.188922 0
2 8 2 2 0.3821 0 0.241559 2
2 8 3 1 42 0 0.225652 0
2 8 4 1 40 1 0.141463 0
2 8 5 2 0.3821 1 0.167773 0
2 8 6 2 0.2795 1 0.120363 0
2 8 7 1 37 1 0.188868 0
2 8 8 2 0.2045 1 0.141467 0
2 8 9 1 35 0 0.309817 0
2 8 10 2 0.1496 0 0.0993581 3
2 8 11 1 33 0 0.24155 0
2 8 12 2 0.1496 0 0.27248 0
2 8 13 2 0.1095 0 0.220351 0
2 8 14 1 31 1 0.20149 0
2 8 15 1 28 1 0.0502014 3
2 8 16 2 0.0801 1 0.257128 0
2 8 17 1 28 1 0.393996 0
2 8 18 2 0.0586 0 0.272924 0
2 8 19 2 0.0429 0 0.504594 0
2 8 20 2 0.0314 1 0.0668204 4
2 8 21 1 26 0 0.0835812 4
2 8 22 2 0.0314 0 0.703605 7
2 8 23 1 26 1 0.688222 1
2 8 24 2 0.0801 1 0.199336 0
2 8 25 2 0.0586 0 0.378204 2
2 8 26 1 33 1 0.0669117 4
2 8 27 2 0.1496 1 0.0813596 5
2 8 28 2 0.1496 1 0.11518 0
2 8 29 2 0.1095 0 0.242305 0
2 8 30 1 33 0 0.267694 0
2 8 31 2 0.0801 1 0.294709 0
2 8 32 1 31 0 0.183572 0
2 8 33 1 28 1 0.230995 0
2 8 34 1 26 1 0.251948 0
2 8 35 2 0.0586 0 0.425737 0
2 8 36 1 24 0 0.050189 4
2 8 37 2 0.0429 0 0.704545 7
2 8 38 1 24 0 0.330881 0
2 8 39 1 22 1 0.115217 0
2 8 40 2 0.1095 0 0.0804943 4
2 8 41 1 19 1 0.704359 7
2 8 42 2 0.1095 0 0.25173 0
2 8 43 1 26 0 0.209861 0
2 8 44 1 24 1 0.70446 7
2 8 45 1 31 1 0.188834 0
2 8 46 2 0.0801 0 0.262663 1
2 8 47 2 0.2045 0 0.162452 0
2 8 48 2 0.1496 1 0.188856 0
2 8 49 2 0.1095 0 0.194006 0
2 8 50 2 0.0801 0 0.651543 0
2 8 51 1 28 0 0.193977 0
2 8 52 2 0.0586 1 0.419784 0
2 8 53 1 26 0 0.688405 7
2 8 54 1 33 1 0.241517 0
2 8 55 2 0.0429 1 0.0502116 3
2 8 56 2 0.0429 0 0.136236 1
2 8 57 2 0.1095 1 0.220326 0
2 8 58 1 31 0 0.246707 0
2 8 59 1 28 0 0.309926 0
2 8 60 2 0.0801 1 0.215806 0
2 8 61 2 0.0586 0 0.383438 0
2 8 62 1 26 0 0.283551 0
2 8 63 1 24 1 0.227475 0
2 8 64 2 0.0429 0 0.31661 1
2 8 65 1 22 1 0.225602 0
2 8 66 2 0.1095 0 0.0335562 3
2 8 67 2 0.1095 1 0.188882 0
2 8 68 1 19 1 0.0502321 3
2 8 69 1 19 1 NaN NaN
2 9 1 2 0.3821 0 0.530306 0
2 9 2 2 0.2795 0 0.414731 1
2 9 3 2 0.3821 1 0.13085 0
2 9 4 2 0.2795 1 0.136364 0
2 9 5 1 44 1 0.146611 0
2 9 6 1 42 0 0.223645 0
2 9 7 1 40 1 0.146603 0
2 9 8 2 0.2045 1 0.132833 0
2 9 9 2 0.1496 1 0.151903 0
2 9 10 1 37 1 0.705224 7
2 9 11 1 44 1 0.222081 0
2 9 12 1 42 0 0.0502351 3
2 9 13 1 42 0 0.225561 0
2 9 14 2 0.1095 0 0.441321 0
2 9 15 1 40 0 0.050253 3
2 9 16 2 0.0801 0 0.288627 0
2 9 17 1 40 0 0.220249 0
2 9 18 1 37 1 0.0502726 4
2 9 19 1 37 1 0.0168686 4
2 9 20 1 37 1 0.398901 1
2 9 21 1 44 1 0.0156483 5
2 9 22 2 0.0586 0 0.0993988 3
2 9 23 2 0.0586 0 0.436258 0
2 9 24 1 44 0 0.0993098 3
2 9 25 1 44 0 0.167687 0
2 9 26 1 42 1 0.220411 0
2 9 27 2 0.0429 0 0.462357 0
2 9 28 1 40 0 0.293822 0
2 9 29 1 37 1 0.257449 0
2 9 30 1 35 1 0.306257 0
2 9 31 1 33 0 0.394124 0
2 9 32 1 31 0 0.0836081 3
2 9 33 1 31 0 0.314969 0
2 9 34 2 0.0314 0 0.141265 0
2 9 35 1 28 1 0.299278 1
2 9 36 1 35 1 0.0931304 3
2 9 37 2 0.0229 0 0.188707 0
2 9 38 2 0.0168 1 0.42563 1
2 9 39 2 0.0429 1 0.698736 7
2 9 40 1 35 1 0.157647 0
2 9 41 2 0.1095 1 0.204551 0
2 9 42 1 33 0 0.135313 0
2 9 43 2 0.0801 1 0.162537 2
2 9 44 2 0.2045 1 0.146662 0
2 9 45 2 0.1496 0 0.131012 0
2 9 46 2 0.1095 1 0.225666 0
2 9 47 2 0.0801 1 0.267734 0
2 9 48 1 31 1 0.225573 0
2 9 49 2 0.0586 1 0.24667 0
2 9 50 2 0.0429 0 0.0668656 3
2 9 51 2 0.0429 0 0.704162 7
2 9 52 1 28 0 0.236116 0
2 9 53 2 0.1095 0 0.272916 0
2 9 54 2 0.0801 1 0.204489 0
2 9 55 2 0.0586 0 0.0168785 3
2 9 56 1 26 0 0.173089 0
2 9 57 2 0.0586 1 0.0502708 4
2 9 58 2 0.0586 1 0.215715 0
2 9 59 2 0.0429 1 0.230893 1
2 9 60 2 0.1095 1 0.190857 0
2 9 61 1 24 1 0.29388 0
2 9 62 1 22 0 0.399215 1
2 9 63 1 28 1 0.704044 7
2 9 64 1 35 1 0.167754 0
2 9 65 1 33 0 0.273085 0
2 9 66 1 31 0 0.193778 0
2 9 67 1 28 1 0.104621 1
2 9 68 2 0.0801 0 0.704435 7
2 9 69 1 35 1 0.199351 0
2 9 70 2 0.2045 0 0.08327 3
2 9 71 2 0.2045 0 0.0502471 4
2 9 72 1 33 1 0.225765 0
2 9 73 2 0.2045 0 0.241424 0
2 9 74 2 0.1496 0 0.0168093 3
2 9 75 2 0.1496 0 0.215159 0
2 9 76 2 0.1095 0 0.259815 0
2 9 77 2 0.0801 0 0.178304 0
2 9 78 2 0.0586 1 0.209821 0
2 9 79 2 0.0429 0 0.016874 4
2 9 80 2 0.0429 1 0.246632 0
2 9 81 2 0.0314 0 0.703938 7
2 9 82 1 31 1 0.225578 0
2 9 83 1 28 0 0.0835938 3
2 9 84 2 0.0801 0 NaN NaN
2 10 1 1 44 1 0.22049 0
2 10 2 1 42 0 0.235662 0
2 10 3 1 40 0 0.115154 0
2 10 4 2 0.3821 1 0.162525 0
2 10 5 1 37 0 0.0334957 5
2 10 6 2 0.2795 0 0.22047 0
2 10 7 2 0.2045 1 0.146903 0
2 10 8 1 37 1 0.261546 0
2 10 9 1 35 1 0.152086 0
2 10 10 1 33 1 0.183636 0
2 10 11 2 0.1496 1 0.167728 0
2 10 12 2 0.1095 0 0.083592 3
2 10 13 2 0.1095 0 0.546921 1
2 10 14 2 0.2795 1 0.17311 0
2 10 15 1 31 0 0.225714 0
2 10 16 2 0.2045 0 0.236228 0
2 10 17 2 0.1496 0 0.362562 0
2 10 18 2 0.1095 0 0.399413 1
2 10 19 1 28 0 0.320453 0
2 10 20 2 0.2795 0 0.199395 0
2 10 21 1 26 0 0.283698 0
2 10 22 2 0.2045 1 0.0941622 4
2 10 23 2 0.2045 1 0.188803 0
2 10 24 2 0.1496 0 0.399346 0
2 10 25 1 24 0 0.531275 0
2 10 26 1 22 1 0.704871 7
2 10 27 1 28 1 0.299333 0
2 10 28 1 26 1 0.17842 0
2 10 29 2 0.1095 0 0.541612 1
2 10 30 2 0.2795 0 0.0167944 4
2 10 31 2 0.2795 0 0.215227 0
2 10 32 2 0.2045 1 0.167868 0
2 10 33 1 24 0 0.166696 0
2 10 34 1 22 1 0.146868 1
2 10 35 2 0.1496 0 0.0168842 3
2 10 36 2 0.1496 0 0.336059 0
2 10 37 2 0.1095 1 0.148635 1
2 10 38 2 0.2795 1 0.0835659 4
2 10 39 1 28 1 0.194069 0
2 10 40 2 0.2795 1 0.141519 0
2 10 41 2 0.2045 1 0.146605 0
2 10 42 1 26 0 0.0334998 4
2 10 43 1 26 0 0.241584 0
2 10 44 1 24 1 0.357445 0
2 10 45 2 0.1496 0 0.0889085 3
2 10 46 2 0.1496 0 0.0994277 3
2 10 47 2 0.1496 0 0.294116 0
2 10 48 1 22 1 0.152001 1
2 10 49 2 0.1095 0 0.446819 0
2 10 50 2 0.0801 0 0.646828 1
2 10 51 1 28 1 0.272848 0
2 10 52 2 0.2045 0 0.220481 0
2 10 53 2 0.1496 0 0.183656 0
2 10 54 1 26 1 0.362924 2
2 10 55 1 33 0 0.257339 0
2 10 56 2 0.1095 1 0.174733 0
2 10 57 1 31 1 0.199326 0
2 10 58 2 0.0801 1 0.194206 0
2 10 59 2 0.0586 0 0.0811177 3
2 10 60 1 28 0 0.225689 0
2 11 1 1 44 1 0.209689 0
2 11 2 2 0.3821 0 0.255058 0
2 11 3 2 0.2795 1 0.114906 0
2 11 4 2 0.2045 1 0.157143 0
2 11 5 1 42 0 0.167723 0
2 11 6 2 0.1496 0 0.16241 0
2 11 7 2 0.1095 0 0.330799 0
2 11 8 2 0.0801 1 0.214914 0
2 11 9 1 40 1 0.214194 0
2 11 10 1 37 0 0.241377 0
2 11 11 2 0.0586 1 0.616601 1
2 11 12 1 35 1 0.251748 0
2 11 13 1 33 0 0.0836049 4
2 11 14 2 0.1496 0 0.104682 0
2 11 15 1 33 0 0.230954 0
2 11 16 2 0.1095 1 0.199259 0
2 11 17 1 31 0 0.335936 0
2 11 18 1 28 1 0.214954 0
2 11 19 1 26 1 0.194043 0
2 11 20 2 0.0801 0 0.519814 0
2 11 21 1 24 1 0.677767 1
2 11 22 1 31 0 0.0168846 4
2 11 23 1 31 0 0.194376 0
2 11 24 1 28 0 0.18914 0
2 11 25 2 0.0586 1 0.199328 0
2 11 26 2 0.0429 0 0.199429 0
2 11 27 2 0.0314 1 0.205501 0
2 11 28 2 0.0229 1 0.404025 0
2 11 29 1 26 1 0.196751 0
2 11 30 1 24 0 0.593436 0
2 11 31 1 22 1 0.67256 1
2 11 32 2 0.0168 0 0.367555 0
2 11 33 1 28 1 0.193886 0
2 11 34 1 26 0 0.414759 0
2 11 35 2 0.0123 0 0.199155 0
2 11 36 1 24 1 0.257027 1
2 11 37 2 0.009 1 0.4095 1
2 11 38 2 0.0229 1 0.703896 7
2 11 39 1 31 1 0.21588 0
2 11 40 2 0.0586 1 0.215031 0
2 11 41 1 28 0 0.221222 0
2 11 42 2 0.0429 1 0.357063 0
2 11 43 1 26 1 0.13623 0
2 11 44 1 24 1 0.703769 7
2 11 45 1 31 1 0.188738 0
2 11 46 1 28 1 0.23618 0
2 11 47 2 0.0314 0 0.703989 7
2 11 48 2 0.0801 1 0.113286 0
2 11 49 2 0.0586 0 0.703831 7
2 11 50 2 0.1496 0 0.236065 0
2 11 51 2 0.1095 0 0.283251 0
2 11 52 1 26 0 0.0941213 3
2 11 53 1 26 0 0.214229 0
2 11 54 2 0.0801 1 0.278207 0
2 11 55 1 24 0 0.704246 7
2 11 56 2 0.0586 0 0.472439 1
2 11 57 1 31 1 0.236103 0
2 11 58 2 0.1496 1 0.183598 0
2 11 59 1 28 0 0.130896 0
2 11 60 2 0.1095 0 0.251894 0
2 11 61 1 26 0 0.446551 1
2 11 62 2 0.0801 0 0.172849 1
2 11 63 1 33 0 0.209895 0
2 11 64 2 0.2045 0 0.230687 0
2 11 65 2 0.1496 1 0.188805 0
2 11 66 1 31 1 0.152008 0
2 11 67 2 0.1095 0 0.283374 0
2 11 68 2 0.0801 0 0.27492 0
2 11 69 2 0.0586 1 0.207186 0
2 12 1 1 44 1 0.131137 0
2 12 2 2 0.3821 0 0.226345 0
2 12 3 2 0.2795 1 0.173226 0
2 12 4 1 42 0 0.172984 0
2 12 5 2 0.2045 1 0.151886 0
2 12 6 1 40 1 0.173256 0
2 12 7 1 37 0 0.262429 0
2 12 8 2 0.1496 0 0.34171 0
2 12 9 2 0.1095 1 0.215444 0
2 12 10 1 35 1 0.183761 0
2 12 11 1 33 0 0.220502 0
2 12 12 2 0.0801 1 0.21548 0
2 12 13 2 0.0586 0 0.0838957 4
2 12 14 2 0.0586 0 0.0670186 5
2 12 15 1 31 1 0.704366 7
2 12 16 1 37 0 0.246817 0
2 12 17 2 0.0586 0 0.346816 1
2 12 18 2 0.1496 0 0.299485 0
2 12 19 1 35 1 0.189116 0
2 12 20 2 0.1095 0 0.278899 0
2 12 21 1 33 1 0.436291 1
2 12 22 1 40 0 0.120377 0
2 12 23 2 0.0801 0 0.141806 0
2 12 24 1 37 1 0.188943 0
2 12 25 2 0.0586 0 0.53618 0
2 12 26 2 0.0429 0 0.573139 0
2 12 27 2 0.0314 1 0.43093 1
2 12 28 2 0.0801 1 0.189038 0
2 12 29 1 35 1 0.178445 0
2 12 30 2 0.0586 0 0.409845 1
2 12 31 2 0.1496 1 0.199412 0
2 12 32 1 33 0 0.0995615 3
2 12 33 2 0.1095 1 0.199199 0
2 12 34 1 33 1 0.399172 0
2 12 35 2 0.0801 0 0.29949 0
2 12 36 1 31 0 0.262774 0
2 12 37 2 0.0586 1 0.215366 1
2 12 38 1 28 1 0.120686 0
2 12 39 1 26 0 0.294294 0
2 12 40 1 24 0 0.384657 1
2 12 41 2 0.1496 1 0.204932 0
2 12 42 1 31 0 0.189744 0
2 12 43 2 0.1095 1 0.200243 0
2 12 44 1 28 0 0.0815327 3
2 12 45 1 28 1 0.199318 0
2 12 46 1 26 1 0.0835944 3
2 12 47 2 0.0801 0 0.704624 7
2 12 48 1 26 1 0.367676 1
2 12 49 1 33 1 0.0334941 4
2 12 50 1 33 0 0.278157 0
2 12 51 2 0.2045 0 0.346546 0
2 12 52 1 31 0 0.230821 0
2 12 53 1 28 1 0.346706 0
2 12 54 2 0.1496 0 0.257145 0
2 12 55 2 0.1095 1 0.178148 0
2 12 56 1 26 0 0.299218 0
2 12 57 2 0.0801 1 0.283506 1
2 12 58 2 0.2045 0 0.204774 0
2 12 59 2 0.1496 1 0.220506 0
2 12 60 1 24 0 0.704264 7
2 12 61 2 0.1095 0 0.236038 0
2 12 62 1 31 1 0.194106 0
2 12 63 1 28 0 0.66234 0
2 12 64 2 0.0801 1 0.21506 0
2 12 65 1 26 1 0.704122 7
2 12 66 1 33 1 0.341421 0
2 12 67 1 31 0 0.251956 0
2 12 68 2 0.0586 0 0.088785 3
2 12 69 2 0.0586 0 0.704249 7
2 12 70 1 28 1 0.199569 0
2 12 71 1 26 1 0.215153 0
2 12 72 2 0.1496 1 0.0994113 3
2 12 73 1 24 0 0.25176 0
2 12 74 2 0.1496 0 0.24652 0
2 12 75 2 0.1095 0 0.441445 0
2 12 76 2 0.0801 1 0.704154 7
2 12 77 2 0.2045 1 0.130886 0
2 12 78 1 22 1 0.704132 7
2 12 79 1 28 0 0.70396 7
2 12 80 2 0.1496 0 0.704064 7
2 12 81 2 0.3821 1 0.141388 0
2 12 82 1 35 0 0.320258 0
2 12 83 1 33 1 0.236224 0
2 12 84 1 31 0 0.704165 7
2 12 85 1 37 1 0.167805 0
2 12 86 2 0.2795 0 0.399207 0
2 12 87 2 0.2045 0 0.125702 1
2 12 88 2 0.3821 0 0.0168676 3
2 12 89 2 0.3821 1 0.186981 0
2 12 90 2 0.2795 1 0.141379 0
2 12 91 1 35 0 0.230853 0
2 12 92 2 0.2045 0 0.278781 0
2 12 93 1 33 0 NaN NaN
2 13 1 2 0.3821 1 0.130934 0
2 13 2 1 44 1 0.146756 0
2 13 3 2 0.2795 1 0.146753 0
2 13 4 2 0.2045 0 0.0993497 5
2 13 5 1 42 0 0.130968 0
2 13 6 1 40 0 0.136217 0
2 13 7 1 37 0 0.309749 0
2 13 8 2 0.2045 1 0.156958 0
2 13 9 2 0.1496 0 0.309773 0
2 13 10 1 35 1 0.21739 0
2 13 11 2 0.1095 0 0.248458 0
2 13 12 2 0.0801 1 0.70523 7
2 13 13 1 33 0 0.299244 0
2 13 14 1 31 1 0.315108 1
2 13 15 2 0.2045 0 0.262313 0
2 13 16 2 0.1496 1 0.188719 0
2 13 17 2 0.1095 0 0.0836489 5
2 13 18 2 0.1095 0 0.204919 0
2 13 19 1 37 1 0.236205 0
2 13 20 1 35 1 0.194112 0
2 13 21 2 0.0801 1 0.21502 0
2 13 22 1 33 1 0.209657 0
2 13 23 2 0.0586 0 0.704558 7
2 13 24 1 31 0 0.701392 7
2 13 25 2 0.1496 1 0.0835988 4
2 13 26 1 37 0 0.373085 0
2 13 27 2 0.1496 0 0.251764 0
2 13 28 2 0.1095 1 0.120488 1
2 13 29 2 0.2795 0 0.241595 0
2 13 30 1 35 0 0.188721 0
2 13 31 2 0.2045 1 0.173064 0
2 13 32 1 33 1 0.204638 0
2 13 33 1 31 0 0.251995 2
2 13 34 2 0.1496 0 0.32064 0
2 13 35 1 37 1 0.178273 0
2 13 36 1 35 0 0.236244 0
2 13 37 1 33 0 0.351864 0
2 13 38 2 0.1095 0 0.104586 1
2 13 39 2 0.2795 0 0.204642 0
2 13 40 1 31 1 0.230655 0
2 13 41 2 0.2045 1 0.167704 0
2 13 42 2 0.1496 1 0.141519 0
2 13 43 2 0.1095 0 0.376379 0
2 13 44 2 0.0801 0 0.704275 7
2 13 45 1 28 1 0.0310447 4
2 13 46 1 28 0 0.157303 0
2 13 47 2 0.2045 1 0.18865 0
2 13 48 1 26 1 0.252007 0
2 13 49 2 0.1496 1 0.177873 0
2 13 50 2 0.1095 0 0.210364 0
2 13 51 1 24 1 0.641184 1
2 13 52 2 0.0801 1 0.202722 0
2 13 53 2 0.0586 0 0.667272 0
2 13 54 1 31 0 0.314861 0
2 13 55 1 28 1 0.23091 0
2 13 56 1 26 0 0.0668717 3
2 13 57 1 26 0 0.683124 7
2 13 58 1 33 0 0.0669 3
2 13 59 1 33 1 0.157289 0
2 13 60 1 31 1 0.459483 1
2 13 61 2 0.0429 0 0.688571 7
2 13 62 1 37 1 0.204394 0
2 13 63 1 35 0 0.288762 0
2 13 64 2 0.1095 1 0.162563 0
2 13 65 1 33 0 0.269805 0
2 13 66 2 0.0801 0 0.188898 0
2 13 67 1 31 1 0.230399 0
2 13 68 2 0.0586 0 0.340467 0
2 13 69 2 0.0429 1 0.50463 1
2 13 70 2 0.1095 0 0.420162 0
2 13 71 2 0.0801 1 0.388775 1
2 13 72 1 28 1 0.383536 1
2 13 73 2 0.2045 1 0.162607 0
2 13 74 1 35 0 0.162477 0
2 13 75 1 33 0 0.24144 0
2 13 76 2 0.1496 1 0.183761 0
2 13 77 2 0.1095 0 0.704271 7
2 13 78 2 0.2795 0 0.188847 0
2 13 79 2 0.2045 1 0.183431 0
2 13 80 2 0.1496 1 0.0836196 3
2 13 81 1 31 1 0.236274 0
2 13 82 1 28 0 0.149531 0
2 13 83 1 26 0 0.167765 0
2 13 84 1 24 1 0.140464 0
2 13 85 2 0.1496 0 0.377939 0
2 13 86 1 22 1 0.253889 0
2 13 87 2 0.1095 1 0.267698 0
2 13 88 1 19 1 0.273002 0
2 13 89 1 17 0 0.704166 7
2 13 90 2 0.0801 0 0.704648 7
2 13 91 1 24 1 0.220411 0
2 13 92 2 0.2045 0 0.189215 0
2 13 93 1 22 0 0.083568 4
2 13 94 1 22 0 0.7043 7
2 13 95 1 28 0 0.34657 1
2 13 96 2 0.1496 0 0.20983 0
2 13 97 2 0.1095 1 0.157394 0
2 13 98 1 35 1 0.178356 0
2 13 99 2 0.0801 1 0.230998 0
2 13 100 1 33 0 0.241596 0
2 13 101 2 0.0586 1 0.230857 0
2 13 102 1 31 1 0.194124 0
2 13 103 1 28 0 0.304648 0
2 13 104 2 0.0429 0 0.704247 7
2 13 105 2 0.1095 0 0.226695 0
2 13 106 2 0.0801 1 NaN NaN
2 14 1 1 44 1 0.188933 0
2 14 2 1 42 0 0.70476 7
2 14 3 2 0.3821 0 0.357089 0
2 14 4 2 0.2795 1 0.157296 0
2 14 5 1 44 1 0.598966 0
2 14 6 2 0.2045 0 0.357057 0
2 14 7 2 0.1496 1 0.165252 0
2 14 8 1 42 0 0.251974 0
2 14 9 2 0.1095 1 0.0836049 4
2 14 10 1 40 1 0.293903 0
2 14 11 2 0.1095 0 0.383513 0
2 14 12 1 37 1 0.31676 0
2 14 13 1 35 0 0.199327 2
2 14 14 2 0.0801 0 0.70118 7
2 14 15 1 42 0 0.262433 0
2 14 16 2 0.2045 1 0.330918 0
2 14 17 1 40 0 0.236068 0
2 14 18 2 0.1496 0 0.194186 0
2 14 19 1 37 0 0.704639 7
2 14 20 1 44 0 0.704457 7
2 14 21 1 44 0 0.388916 0
2 14 22 2 0.1095 1 0.161882 1
2 14 23 2 0.2795 1 0.167766 0
2 14 24 1 42 1 0.083597 3
2 14 25 1 42 0 0.209929 0
2 14 26 2 0.2045 0 0.262332 0
2 14 27 2 0.1496 0 0.172485 0
2 14 28 1 40 1 0.151842 0
2 14 29 1 37 1 0.165759 0
2 14 30 1 35 1 0.220309 0
2 14 31 2 0.1095 1 0.304464 0
2 14 32 2 0.0801 1 0.278317 0
2 14 33 2 0.0586 1 0.704005 7
2 14 34 2 0.1496 0 0.272973 0
2 14 35 1 33 0 0.225572 0
2 14 36 1 31 0 0.235959 0
2 14 37 1 28 1 0.199361 0
2 14 38 2 0.1095 1 0.162449 0
2 14 39 2 0.0801 1 0.235969 2
2 14 40 1 26 0 0.499145 1
2 14 41 2 0.2045 1 0.17632 0
2 14 42 1 33 0 0.167769 0
2 14 43 2 0.1496 0 0.325648 0
2 14 44 1 31 1 0.199507 0
2 14 45 1 28 1 0.209766 0
2 14 46 2 0.1095 1 0.215267 0
2 14 47 1 26 0 0.44663 0
2 14 48 2 0.0801 0 0.257225 0
2 14 49 2 0.0586 0 0.704617 7
2 14 50 2 0.1496 0 0.241444 0
2 14 51 2 0.1095 1 0.209925 0
2 14 52 1 24 0 0.704242 7
2 14 53 1 31 1 0.704541 7
2 14 54 2 0.0801 1 0.409678 1
2 14 55 1 37 0 0.236227 0
2 14 56 2 0.2045 1 0.173078 0
2 14 57 1 35 1 0.199314 0
2 14 58 1 33 1 0.241404 0
2 14 59 2 0.1496 0 0.257225 0
2 14 60 1 31 0 0.194959 0
2 14 61 1 28 0 0.115163 0
2 14 62 2 0.1095 0 0.120447 0
2 14 63 2 0.0801 1 0.152018 0
2 14 64 2 0.0586 1 0.703832 7
2 14 65 1 26 1 0.415058 1
2 14 66 1 33 1 0.178265 0
2 14 67 1 31 0 0.236107 0
2 14 68 2 0.1496 0 0.278198 0
2 14 69 1 28 0 0.330806 0
2 14 70 2 0.1095 0 0.0168924 4
2 14 71 2 0.1095 1 NaN NaN
2 15 1 2 0.3821 1 0.157401 0
2 15 2 1 44 1 0.178635 0
2 15 3 2 0.2795 0 0.704291 7
2 15 4 2 0.3821 1 0.141594 0
2 15 5 1 42 1 0.152083 0
2 15 6 1 40 0 0.326837 0
2 15 7 2 0.2795 1 0.110209 0
2 15 8 1 37 0 0.636785 1
2 15 9 1 44 1 0.162757 0
2 15 10 2 0.2045 0 0.336204 0
2 15 11 2 0.1496 0 0.399304 0
2 15 12 1 42 0 0.205015 0
2 15 13 1 40 0 0.194501 0
2 15 14 2 0.1095 0 0.115411 0
2 15 15 1 37 1 0.215362 0
2 15 16 2 0.0801 0 0.700198 7
2 15 17 1 35 0 0.0170389 4
2 15 18 2 0.2045 0 0.294196 0
2 15 19 1 35 0 0.246723 0
2 15 20 2 0.1496 1 0.141898 0
2 15 21 2 0.1095 1 0.33115 0
2 15 22 1 33 1 0.331054 0
2 15 23 2 0.0801 1 0.416079 1
2 15 24 2 0.2045 0 0.268364 0
2 15 25 1 31 0 0.235951 0
2 15 26 1 28 1 0.0942982 4
2 15 27 1 28 0 0.231107 0
2 15 28 1 26 1 0.131112 0
2 15 29 2 0.1496 1 0.194478 0
2 15 30 2 0.1095 0 0.272977 0
2 15 31 2 0.0801 0 0.0835203 3
2 15 32 1 24 0 0.257329 0
2 15 33 1 22 0 0.0171731 4
2 15 34 2 0.0801 1 0.0502804 3
2 15 35 2 0.0801 0 0.704039 7
2 15 36 1 22 0 0.410803 0
2 15 37 2 0.2045 1 0.0338326 4
2 15 38 1 19 1 0.646543 1
2 15 39 2 0.2045 1 0.168039 0
2 15 40 2 0.1496 0 0.288967 0
2 15 41 1 26 1 0.251797 0
2 15 42 1 24 1 0.509746 1
2 15 43 2 0.1095 1 0.167729 0
2 15 44 1 31 1 0.0167936 4
2 15 45 1 31 1 0.194084 0
2 15 46 2 0.0801 0 0.088885 3
2 15 47 2 0.0801 0 0.310843 0
2 15 48 1 28 1 0.251671 0
2 15 49 1 26 0 0.0835927 3
2 15 50 2 0.0586 1 0.593577 1
2 15 51 1 26 0 0.23082 0
2 15 52 1 24 1 0.0835441 4
2 15 53 2 0.1496 1 0.167775 0
2 15 54 2 0.1095 1 0.0836009 3
2 15 55 1 24 0 0.246803 0
2 15 56 1 22 1 0.209791 0
2 15 57 2 0.1095 0 0.0836397 3
2 15 58 1 19 1 0.239914 0
2 15 59 2 0.1095 1 0.0835903 3
2 15 60 1 17 0 0.0502475 4
2 15 61 2 0.1095 1 0.220346 0
2 15 62 1 17 0 0.704799 7
2 15 63 2 0.0801 0 0.325254 0
2 15 64 1 24 0 0.288701 0
2 15 65 1 22 1 0.0669102 4
2 15 66 2 0.0586 0 0.541106 0
2 15 67 2 0.0429 0 0.220474 1
2 15 68 1 22 0 0.283515 1
2 15 69 1 28 0 0.120379 0
2 15 70 2 0.1095 0 0.215043 0
2 15 71 2 0.0801 0 0.0502376 3
2 15 72 2 0.0801 1 0.162426 0
2 15 73 2 0.0586 1 0.415165 2
3 1 1 2 0.3821 0 0.547734 0
3 1 2 1 50 0 0.173423 0
3 1 3 2 0.2795 1 0.141594 0
3 1 4 1 48 0 0.0171464 3
3 1 5 1 48 1 0.146895 0
3 1 6 2 0.2045 1 0.125837 0
3 1 7 1 46 1 0.0997352 3
3 1 8 1 46 1 0.136334 0
3 1 9 2 0.1496 1 0.146969 0
3 1 10 1 44 0 0.267678 0
3 1 11 1 42 1 0.0170855 5
3 1 12 1 42 0 0.146627 0
3 1 13 1 40 1 0.110211 0
3 1 14 2 0.1095 0 0.331864 0
3 1 15 2 0.0801 0 0.70389 7
3 1 16 1 38 1 0.152113 0
3 1 17 1 36 0 0.221159 0
3 1 18 2 0.2045 1 0.136397 0
3 1 19 2 0.1496 0 0.388496 0
3 1 20 2 0.1095 0 0.120449 0
3 1 21 2 0.0801 0 0.251985 0
3 1 22 1 34 1 0.146822 0
3 1 23 2 0.0586 0 0.341452 0
3 1 24 2 0.0429 1 0.215342 0
3 1 25 1 33 0 0.252633 0
3 1 26 2 0.0314 1 0.162762 1
3 1 27 1 31 0 0.283412 0
3 1 28 2 0.0801 1 0.0168132 4
3 1 29 1 29 1 0.11012 0
3 1 30 1 27 1 0.173215 1
3 1 31 2 0.0801 1 0.178185 0
3 1 32 1 33 0 0.231153 0
3 1 33 2 0.0586 0 0.0337565 5
3 1 34 1 31 1 0.141547 0
3 1 35 2 0.0586 0 0.703974 7
3 1 36 1 29 0 0.194006 0
3 1 37 2 0.1496 1 0.157854 0
3 1 38 1 27 1 0.157911 0
3 1 39 2 0.1095 1 0.152125 0
3 1 40 2 0.0801 0 0.367374 0
3 1 41 2 0.0586 0 0.404627 0
3 1 42 2 0.0429 0 0.110677 0
3 1 43 1 25 1 0.246543 2
3 1 44 2 0.0314 1 0.661843 1
3 1 45 2 0.0801 0 0.304621 0
3 1 46 2 0.0586 1 0.415569 1
3 1 47 1 31 0 0.246905 0
3 1 48 2 0.1496 1 0.141621 0
3 1 49 1 29 1 0.168855 0
3 1 50 2 0.1095 1 0.131415 0
3 1 51 1 27 1 0.153139 0
3 1 52 2 0.0801 0 0.0337719 3
3 1 53 1 25 1 0.189062 0
3 1 54 1 23 0 0.246681 0
3 1 55 2 0.0801 0 0.325461 0
3 1 56 1 21 0 0.120656 0
3 1 57 1 19 0 0.388616 0
3 1 58 2 0.0586 1 0.204906 0
3 1 59 2 0.0429 0 0.273055 0
3 1 60 2 0.0314 1 0.131281 0
3 1 61 1 17 1 0.383093 2
3 1 62 1 23 1 0.136408 0
3 1 63 2 0.0229 0 0.58851 0
3 1 64 2 0.0168 1 0.0995031 4
3 1 65 2 0.0168 0 0.499186 0
3 1 66 1 21 0 0.0670571 3
3 1 67 2 0.0123 1 0.703794 7
3 1 68 1 21 1 0.340945 1
3 1 69 1 27 0 0.682772 7
3 1 70 2 0.0314 1 0.30544 1
3 1 71 1 33 1 0.152074 0
3 1 72 2 0.0801 1 0.162802 0
3 1 73 1 31 0 0.331106 0
3 1 74 1 29 1 0.169396 0
3 1 75 2 0.0586 1 0.157423 0
3 1 76 2 0.0429 1 0.193704 0
3 1 77 2 0.0314 0 0.352092 0
3 1 78 1 27 0 0.141626 0
3 1 79 1 25 1 0.120983 1
3 1 80 1 31 1 0.0940821 3
3 1 81 1 31 1 0.110057 0
3 1 82 2 0.0229 0 0.588185 0
3 1 83 1 29 0 0.0337508 3
3 1 84 2 0.0168 1 0.235947 0
3 1 85 1 29 1 0.199353 0
3 1 86 1 27 0 0.267439 0
3 1 87 1 25 0 0.251988 0
3 1 88 2 0.0123 0 0.325612 0
3 1 89 2 0.009 1 0.703267 7
3 1 90 1 23 0 0.666676 7
3 1 91 1 29 1 0.247782 0
3 1 92 1 27 0 0.478336 0
3 1 93 1 25 0 0.120978 0
3 1 94 2 0.0229 0 0.604057 2
3 1 95 1 23 0 0.703237 7
3 1 96 2 0.0586 1 0.178439 0
3 1 97 1 29 1 0.178533 0
3 1 98 1 27 1 0.503649 1
3 1 99 2 0.0429 0 0.703489 7
3 1 100 1 33 0 0.273149 0
3 1 101 2 0.1095 0 0.493641 0
3 1 102 2 0.0801 0 0.704258 7
3 1 103 2 0.2045 1 0.141606 0
3 1 104 1 31 1 0.15227 0
3 1 105 1 29 1 0.325676 1
3 1 106 2 0.1496 1 0.157442 0
3 1 107 2 0.1095 0 0.20984 0
3 1 108 1 34 0 0.309923 0
3 1 109 2 0.0801 1 0.173124 0
3 1 110 2 0.0586 0 0.704394 7
3 1 111 2 0.1496 0 0.251852 1
3 1 112 1 33 1 0.141559 0
3 1 113 2 0.3821 0 0.310277 0
3 1 114 2 0.2795 0 0.644664 1
3 1 115 2 0.3821 1 0.13112 0
3 1 116 1 31 1 0.194165 0
3 1 117 1 29 0 0.705154 7
3 1 118 1 34 1 0.121068 0
3 1 119 2 0.2795 0 0.251861 0
3 1 120 2 0.2045 1 0.146987 0
3 1 121 2 0.1496 0 0.336106 0
3 1 122 2 0.1095 1 0.0847642 4
3 1 123 1 33 0 0.273019 0
3 1 124 2 0.1095 1 0.163187 0
3 1 125 1 31 0 0.445873 0
3 1 126 1 29 1 0.167883 0
3 1 127 2 0.0801 0 0.283549 0
3 1 128 1 27 0 0.314919 0
3 1 129 1 25 0 0.351677 0
3 1 130 2 0.0586 1 0.214821 0
3 1 131 1 23 1 0.37292 2
3 1 132 2 0.0429 0 0.55095 0
3 1 133 1 29 1 0.33027 1
3 1 134 1 34 1 0.194514 0
3 1 135 1 33 0 0.342041 0
3 1 136 1 31 1 0.152132 1
3 1 137 1 36 1 0.178255 0
3 1 138 2 0.0314 0 0.241531 0
3 1 139 1 34 0 0.33106 0
3 1 140 2 0.0229 1 0.698838 7
3 1 141 2 0.0586 0 0.409407 0
3 1 142 2 0.0429 1 0.21589 0
3 1 143 2 0.0314 1 0.194564 1
3 1 144 2 0.0801 0 0.372561 0
3 1 145 1 33 1 0.173151 0
3 1 146 1 31 1 0.246995 0
3 1 147 1 29 1 0.141689 1
3 1 148 2 0.0586 1 0.220554 0
3 1 149 1 34 0 0.242302 0
3 1 150 2 0.0429 1 0.20469 0
3 1 151 1 33 0 0.425519 0
3 1 152 2 0.0314 0 0.38299 1
3 1 153 1 31 1 0.157511 0
3 1 154 2 0.0801 1 0.0845762 3
3 1 155 2 0.0801 0 0.105813 0
3 1 156 2 0.0586 1 0.183456 0
3 1 157 2 0.0429 1 0.236132 0
3 1 158 1 29 1 0.178165 0
3 1 159 1 27 0 0.0168822 4
3 1 160 1 27 0 0.0502456 3
3 1 161 2 0.0314 1 0.251868 0
3 1 162 2 0.0229 1 0.572263 1
3 1 163 2 0.0586 0 0.70391 7
3 1 164 1 27 1 NaN NaN
3 2 1 2 0.3821 0 0.45812 0
3 2 2 1 50 0 0.177535 0
3 2 3 2 0.2795 1 0.162715 0
3 2 4 1 48 0 0.163123 0
3 2 5 2 0.2045 0 0.214432 0
3 2 6 1 46 0 0.2151 0
3 2 7 1 44 1 0.110151 0
3 2 8 2 0.1496 1 0.0940846 4
3 2 9 2 0.1496 1 0.146944 0
3 2 10 1 42 1 0.163282 0
3 2 11 2 0.1095 1 0.0670308 4
3 2 12 1 40 1 0.121121 0
3 2 13 2 0.1095 1 0.0178479 4
3 2 14 2 0.1095 1 0.0333675 3
3 2 15 1 38 0 0.173137 0
3 2 16 2 0.1095 0 0.214289 0
3 2 17 2 0.0801 1 0.0171578 4
3 2 18 2 0.0801 0 0.604026 0
3 2 19 1 36 1 0.136232 0
3 2 20 2 0.0586 1 0.0334996 4
3 2 21 2 0.0586 1 0.0680566 3
3 2 22 2 0.0586 1 0.183167 0
3 2 23 2 0.0429 1 0.0838918 4
3 2 24 2 0.0429 1 0.209559 0
3 2 25 2 0.0314 0 0.556818 0
3 2 26 2 0.0229 0 0.48661 0
3 2 27 2 0.0168 1 0.0170764 4
3 2 28 1 34 0 0.287704 0
3 2 29 2 0.0168 1 0.413059 1
3 2 30 2 0.0429 1 0.246499 0
3 2 31 2 0.0314 0 0.555894 0
3 2 32 2 0.0229 0 0.313908 0
3 2 33 2 0.0168 1 0.701143 7
3 2 34 1 33 0 0.20444 0
3 2 35 1 31 0 0.131991 0
3 2 36 1 29 0 0.224891 0
3 2 37 1 27 1 0.130893 0
3 2 38 2 0.0429 1 0.173116 1
3 2 39 1 25 1 0.287377 1
3 2 40 1 31 1 0.152395 0
3 2 41 2 0.1095 1 0.152006 0
3 2 42 2 0.0801 1 0.151771 0
3 2 43 2 0.0586 1 0.198821 0
3 2 44 1 29 1 0.0838495 4
3 2 45 1 29 1 0.0890088 5
3 2 46 1 29 1 0.14131 1
3 2 47 1 34 1 0.120539 0
3 2 48 1 33 1 0.104443 0
3 2 49 2 0.0429 1 0.172694 0
3 2 50 1 31 1 0.120539 0
3 2 51 2 0.0314 0 0.700203 7
3 2 52 2 0.0801 0 0.272157 0
3 2 53 1 29 0 0.131108 0
3 2 54 2 0.0586 0 0.642488 0
3 2 55 1 27 0 0.702121 7
3 2 56 2 0.0429 1 0.214518 0
3 2 57 1 33 0 0.277271 0
3 2 58 2 0.0314 1 0.214968 0
3 2 59 1 31 1 0.131168 0
3 2 60 2 0.0229 0 0.596242 0
3 2 61 2 0.0168 1 0.433997 1
3 2 62 1 29 0 0.700543 7
3 2 63 1 34 0 0.225092 0
3 2 64 1 33 1 0.177901 0
3 2 65 2 0.0429 1 0.0168133 4
3 2 66 1 31 0 0.297607 0
3 2 67 2 0.0429 0 0.422798 0
3 2 68 2 0.0314 1 0.0835558 4
3 2 69 1 29 1 0.183236 0
3 2 70 2 0.0314 1 0.705199 7
3 2 71 2 0.0801 1 0.050238 3
3 2 72 2 0.0801 1 0.141058 0
3 2 73 1 27 0 0.240658 0
3 2 74 2 0.0586 0 0.298236 0
3 2 75 1 25 0 0.702615 7
3 2 76 2 0.0429 1 0.188117 0
3 2 77 1 31 0 0.240465 0
3 2 78 2 0.0314 1 0.198486 1
3 2 79 1 29 1 0.115071 0
3 2 80 1 27 0 0.318699 0
3 2 81 1 25 1 0.0168333 4
3 2 82 1 25 0 0.350552 0
3 2 83 1 23 1 0.16244 0
3 2 84 2 0.0801 1 0.136027 0
3 2 85 2 0.0586 1 0.16219 0
3 2 86 1 21 1 0.705178 7
3 2 87 2 0.0429 0 0.219274 2
3 2 88 1 27 1 0.115101 1
3 2 89 2 0.1095 0 0.423398 0
3 2 90 2 0.0801 0 0.376262 0
3 2 91 2 0.0586 0 0.087937 3
3 2 92 2 0.0586 1 0.177764 0
3 2 93 1 33 1 0.14634 0
3 2 94 2 0.0429 0 0.329499 0
3 2 95 1 31 1 0.178188 0
3 2 96 2 0.0314 0 0.35527 0
3 2 97 2 0.0229 0 0.334319 0
3 2 98 1 29 0 0.0335581 3
3 2 99 1 29 0 0.476325 0
3 2 100 2 0.0168 1 0.493234 1
3 2 101 2 0.0429 1 0.674048 7
3 2 102 1 27 0 0.255994 0
3 2 103 1 25 0 0.0668715 3
3 2 104 2 0.1095 1 0.0835756 4
3 2 105 2 0.1095 1 0.157272 0
3 2 106 1 25 1 0.151631 1
3 2 107 1 31 1 0.177621 0
3 2 108 1 29 0 0.0836082 3
3 2 109 2 0.0801 1 0.0668616 3
3 2 110 1 29 0 0.261201 0
3 2 111 2 0.0801 1 0.115139 1
3 2 112 2 0.2045 1 0.146496 0
3 2 113 2 0.1496 1 0.0824378 4
3 3 1 2 0.3821 0 0.290032 0
3 3 2 1 50 0 0.215323 0
3 3 3 2 0.2795 1 0.146872 0
3 3 4 1 48 0 0.194785 0
3 3 5 2 0.2045 1 0.146842 0
3 3 6 1 46 1 0.100021 0
3 3 7 2 0.1496 0 0.698983 7
3 3 8 2 0.3821 0 0.0942273 3
3 3 9 2 0.3821 0 0.283675 0
3 3 10 1 44 0 0.288906 0
3 3 11 2 0.2795 0 0.441363 0
3 3 12 1 42 0 0.246926 0
3 3 13 2 0.2045 1 0.142619 0
3 3 14 1 40 1 0.0170692 4
3 3 15 1 40 1 0.109963 0
3 3 16 1 38 1 0.104509 0
3 3 17 1 36 1 0.115386 0
3 3 18 2 0.1496 1 0.152229 0
3 3 19 2 0.1095 0 0.167884 0
3 3 20 1 34 1 0.017034 4
3 3 21 2 0.0801 0 0.346956 0
3 3 22 1 34 1 0.0836049 4
3 3 23 2 0.0586 1 0.194473 0
3 3 24 1 34 0 0.257676 0
3 3 25 2 0.0429 1 0.194799 0
3 3 26 1 33 1 0.141693 0
3 3 27 1 31 1 0.110183 0
3 3 28 2 0.0314 0 0.125831 0
3 3 29 1 29 0 0.299617 0
3 3 30 2 0.0229 0 0.0837475 3
3 3 31 2 0.0229 0 0.704465 7
3 3 32 1 27 1 0.204828 0
3 3 33 2 0.0586 0 0.399466 0
3 3 34 1 25 0 0.662486 0
3 3 35 1 23 0 0.283576 1
3 3 36 2 0.0429 0 0.288945 0
3 3 37 1 29 0 0.431102 0
3 3 38 1 27 1 0.110444 0
3 3 39 2 0.0314 1 0.220737 0
3 3 40 2 0.0229 1 0.110238 1
3 3 41 2 0.0586 1 0.168023 1
3 3 42 2 0.1496 1 0.136375 0
3 3 43 1 25 0 0.0170684 3
3 3 44 2 0.1095 0 0.320354 0
3 3 45 1 25 1 0.394214 2
3 3 46 2 0.0801 1 0.0337713 4
3 3 47 1 31 1 0.178423 0
3 3 48 2 0.0801 1 0.16794 0
3 3 49 2 0.0586 1 0.262977 0
3 3 50 1 29 0 0.332031 0
3 3 51 1 27 0 0.215325 0
3 3 52 2 0.0429 1 0.199892 0
3 3 53 2 0.0314 1 0.336222 2
3 3 54 1 25 1 0.157457 0
3 3 55 1 23 1 0.205136 0
3 3 56 2 0.0801 0 0.225557 0
3 3 57 2 0.0586 0 0.210073 0
3 3 58 2 0.0429 0 0.125742 0
3 3 59 1 21 0 0.0838429 3
3 3 60 1 21 1 0.067102 3
3 3 61 1 21 0 0.0671892 4
3 3 62 1 21 0 0.2738 0
3 3 63 1 19 0 0.0337909 3
3 3 64 2 0.0314 1 0.441521 1
3 3 65 2 0.0801 1 0.173268 0
3 3 66 1 19 0 0.331718 0
3 3 67 1 17 1 0.110585 1
3 3 68 1 23 1 0.167912 0
3 3 69 1 21 1 0.537232 1
3 3 70 1 27 0 0.0505117 3
3 3 71 2 0.0586 0 0.325796 0
3 3 72 1 27 1 0.14706 0
3 3 73 1 25 0 0.279544 0
3 3 74 2 0.0429 0 0.273089 0
3 3 75 1 23 1 0.620164 1
3 3 76 2 0.0314 1 0.683517 7
3 3 77 1 29 0 0.136422 0
3 3 78 2 0.0801 1 0.215284 0
3 3 79 1 27 0 0.152093 0
3 3 80 2 0.0586 1 0.183555 0
3 3 81 2 0.0429 0 0.362732 0
3 3 82 1 25 1 0.215308 0
3 3 83 1 23 1 0.25723 1
3 3 84 1 29 1 0.147698 0
3 3 85 2 0.0314 1 0.110057 2
3 3 86 1 27 1 0.158298 0
3 3 87 1 25 0 0.25313 0
3 3 88 2 0.0801 1 0.241555 1
3 3 89 2 0.2045 0 0.220693 0
3 3 90 2 0.1496 1 0.146955 0
3 3 91 2 0.1095 1 0.0837415 4
3 3 92 2 0.1095 1 0.104768 1
3 3 93 2 0.2795 1 0.10487 0
3 3 94 1 23 1 0.173259 0
3 3 95 2 0.2045 1 0.109989 0
3 3 96 2 0.1496 1 0.120515 0
3 3 97 1 21 0 0.520685 0
3 3 98 1 19 1 0.0508728 4
3 3 99 1 19 1 0.0671222 3
3 3 100 1 19 1 0.325993 1
3 3 101 2 0.1095 1 0.12593 0
3 3 102 2 0.0801 0 0.394288 0
3 3 103 2 0.0586 0 0.704441 7
3 3 104 1 25 1 0.399012 1
3 3 105 1 31 0 0.310076 0
3 4 1 2 0.3821 0 0.700658 7
3 4 2 2 0.3821 0 0.226758 0
3 4 3 2 0.2795 1 0.14165 0
3 4 4 2 0.2045 1 0.173347 0
3 4 5 2 0.1496 0 0.593855 0
3 4 6 2 0.1095 0 0.398943 0
3 4 7 1 50 1 0.146886 0
3 4 8 1 48 1 0.110157 0
3 4 9 2 0.0801 1 0.23173 1
3 4 10 2 0.2045 1 0.17856 0
3 4 11 1 46 0 0.126323 0
3 4 12 2 0.1496 1 0.125895 0
3 4 13 1 44 0 0.288874 2
3 4 14 1 50 1 0.120353 0
3 4 15 1 48 0 0.404712 1
3 4 16 1 50 1 0.168018 0
3 4 17 1 48 0 0.27859 2
3 4 18 2 0.1095 0 0.704308 7
3 4 19 1 50 0 0.225848 0
3 4 20 1 48 0 0.662349 0
3 4 21 1 46 0 0.110112 0
3 4 22 2 0.2795 0 0.136521 0
3 4 23 1 44 0 0.194017 0
3 4 24 1 42 0 0.299789 0
3 4 25 1 40 1 0.147457 0
3 4 26 1 38 0 0.273318 0
3 4 27 2 0.2045 0 0.304892 0
3 4 28 1 36 1 0.152286 0
3 4 29 2 0.1496 1 0.157433 0
3 4 30 2 0.1095 0 0.315021 0
3 4 31 2 0.0801 0 0.705188 7
3 4 32 1 34 1 0.141768 0
3 4 33 2 0.2045 0 0.341678 0
3 4 34 1 33 1 0.225754 0
3 4 35 2 0.1496 0 0.33117 0
3 4 36 2 0.1095 1 0.178583 0
3 4 37 2 0.0801 1 0.183664 0
3 4 38 2 0.0586 1 0.263249 0
3 4 39 1 31 0 0.215362 0
3 4 40 1 29 1 0.199431 0
3 4 41 1 27 1 0.18909 0
3 4 42 1 25 1 0.183785 2
3 4 43 2 0.0429 0 0.309927 0
3 4 44 2 0.0314 0 0.115388 0
3 4 45 1 31 0 0.326268 0
3 4 46 1 29 1 0.146672 0
3 4 47 1 27 0 0.26252 0
3 4 48 1 25 1 0.215274 0
3 4 49 2 0.0229 1 0.704312 7
3 4 50 2 0.0586 1 0.131111 1
3 4 51 1 23 0 0.278475 0
3 4 52 2 0.1496 0 0.330972 0
3 4 53 2 0.1095 1 0.204423 0
3 4 54 2 0.0801 1 0.314966 0
3 4 55 1 21 0 0.59928 0
3 4 56 2 0.0586 1 0.209904 0
3 4 57 2 0.0429 1 0.236742 0
3 4 58 2 0.0314 0 0.304236 0
3 4 59 1 19 0 0.32044 0
3 4 60 2 0.0229 1 0.288989 1
3 4 61 2 0.0586 0 0.415323 0
3 4 62 2 0.0429 0 0.494994 0
3 4 63 2 0.0314 1 0.0995863 4
3 4 64 1 17 1 0.489737 1
3 4 65 2 0.0314 0 0.368024 1
3 4 66 2 0.0801 1 0.152119 0
3 4 67 1 23 0 0.294955 0
3 4 68 1 21 0 0.573013 1
3 4 69 1 27 1 0.205622 0
3 4 70 1 25 0 0.305022 1
3 4 71 1 31 0 0.283637 0
3 4 72 1 29 1 0.205735 0
3 4 73 1 27 1 0.241461 0
3 4 74 2 0.0586 0 0.535789 0
3 4 75 2 0.0429 0 0.279368 0
3 4 76 2 0.0314 1 0.562861 1
3 4 77 1 25 0 0.525495 2
3 4 78 1 31 0 0.299383 0
3 4 79 2 0.0801 1 0.18902 0
3 4 80 2 0.0586 1 0.241584 0
3 4 81 1 29 1 0.267977 0
3 4 82 2 0.0429 1 0.463106 1
3 4 83 2 0.1095 1 0.199626 0
3 4 84 1 27 0 0.431223 0
3 4 85 1 25 0 0.258348 0
3 4 86 1 23 0 0.273234 2
3 4 87 2 0.0801 0 0.273111 0
3 4 88 1 29 1 0.157302 0
3 4 89 1 27 0 0.017023 3
3 4 90 2 0.0586 1 0.236499 1
3 4 91 1 27 1 0.131199 0
3 4 92 2 0.1496 0 0.483612 0
3 4 93 1 25 0 0.299448 0
3 4 94 1 23 0 0.273245 0
3 4 95 2 0.1095 1 0.225618 0
3 4 96 2 0.0801 0 0.0838232 3
3 4 97 2 0.0801 0 0.509719 0
3 4 98 1 21 1 0.378229 2
3 4 99 2 0.0586 1 0.310059 1
3 4 100 1 27 1 0.231524 0
3 4 101 2 0.1496 1 0.141445 0
3 4 102 2 0.1095 1 0.157333 0
3 4 103 2 0.0801 0 0.299361 0
3 4 104 2 0.0586 1 0.215168 0
3 4 105 1 25 1 0.204615 1
3 4 106 1 31 1 0.141444 0
3 4 107 2 0.0429 0 0.701193 7
3 4 108 1 29 1 0.283491 0
3 4 109 2 0.1095 1 0.181486 0
3 4 110 2 0.0801 0 0.425339 0
3 4 111 1 27 0 0.246326 0
3 4 112 1 25 1 0.246594 0
3 4 113 2 0.0586 1 0.193963 0
3 4 114 2 0.0429 1 0.704406 7
3 4 115 1 23 0 0.194061 0
3 4 116 1 21 0 0.407544 0
3 4 117 1 19 0 0.641093 0
3 4 118 2 0.1095 0 0.294175 0
3 4 119 2 0.0801 0 0.70436 7
3 4 120 1 17 1 0.704162 7
3 4 121 1 23 1 0.362348 1
3 4 122 2 0.2045 0 0.278325 0
3 4 123 2 0.1496 1 0.0941589 3
3 4 124 1 29 1 0.149281 0
3 4 125 2 0.1496 1 0.167729 0
3 4 126 2 0.1095 1 0.0168689 4
3 4 127 1 27 1 0.188764 0
3 4 128 2 0.1095 1 0.18347 0
3 4 129 2 0.0801 0 0.330814 0
3 4 130 2 0.0586 1 0.2166 0
3 4 131 2 0.0429 1 0.177989 0
3 4 132 2 0.0314 1 0.559415 1
3 4 133 2 0.0801 1 0.167814 0
3 4 134 2 0.0586 0 NaN NaN
3 5 1 1 50 0 0.704063 7
3 5 2 1 50 0 0.183692 0
3 5 3 1 48 0 0.272954 0
3 5 4 2 0.3821 1 0.0993504 3
3 5 5 2 0.3821 0 0.146963 0
3 5 6 2 0.2795 0 0.194333 0
3 5 7 1 46 0 0.167829 0
3 5 8 1 44 1 0.119719 0
3 5 9 2 0.2045 1 0.0171947 4
3 5 10 2 0.2045 1 0.125968 1
3 5 11 1 42 0 0.115832 0
3 5 12 1 40 1 0.104723 0
3 5 13 2 0.3821 1 0.115126 0
3 5 14 2 0.2795 1 0.120647 0
3 5 15 1 38 1 0.0943489 3
3 5 16 1 38 1 0.050392 4
3 5 17 2 0.2045 0 0.178523 0
3 5 18 2 0.1496 1 0.121429 0
3 5 19 1 38 1 0.115096 0
3 5 20 2 0.1095 1 0.162923 0
3 5 21 1 36 1 0.0943312 3
3 5 22 1 36 1 0.11546 0
3 5 23 2 0.0801 0 0.705053 7
3 5 24 2 0.2045 0 0.131337 0
3 5 25 1 34 1 0.0890604 3
3 5 26 2 0.1496 0 0.163639 0
3 5 27 1 34 0 0.247713 0
3 5 28 1 33 1 0.147102 0
3 5 29 2 0.1095 1 0.157623 0
3 5 30 1 31 1 0.194938 0
3 5 31 2 0.0801 0 0.704335 7
3 5 32 2 0.2045 1 0.152606 0
3 5 33 2 0.1496 1 0.130907 0
3 5 34 1 29 0 0.362442 0
3 5 35 2 0.1095 0 0.19407 0
3 5 36 2 0.0801 0 0.536505 0
3 5 37 1 27 0 0.234052 0
3 5 38 1 25 1 0.178285 0
3 5 39 2 0.0586 1 0.187025 0
3 5 40 1 23 1 0.215154 1
3 5 41 1 29 1 0.209921 2
3 5 42 1 34 1 0.167719 0
3 5 43 1 33 0 0.246484 0
3 5 44 2 0.0429 0 0.1993 0
3 5 45 1 31 1 0.115183 0
3 5 46 1 29 0 0.283305 0
3 5 47 2 0.0314 1 0.704216 7
3 5 48 2 0.0801 1 0.162506 0
3 5 49 1 27 0 0.357075 0
3 5 50 2 0.0586 0 0.335872 0
3 5 51 2 0.0429 1 0.246615 1
3 5 52 1 25 1 0.157349 1
3 5 53 2 0.1095 0 0.367502 0
3 5 54 2 0.0801 1 0.0119528 4
3 5 55 1 31 0 0.209913 0
3 5 56 2 0.0801 1 0.215081 0
3 5 57 2 0.0586 1 0.205901 0
3 5 58 1 29 0 0.278328 0
3 5 59 2 0.0429 0 0.236183 0
3 5 60 1 27 1 0.121083 0
3 5 61 1 25 1 0.703931 7
3 5 62 1 31 1 0.16241 0
3 5 63 2 0.0314 0 0.70384 7
3 5 64 2 0.0801 0 0.0836109 3
3 5 65 1 29 1 0.016876 4
3 5 66 2 0.0801 1 0.136223 0
3 5 67 2 0.0586 0 0.42347 0
3 5 68 1 29 1 0.0167997 4
3 5 69 1 29 1 0.246581 0
3 5 70 1 27 1 0.115171 0
3 5 71 2 0.0429 1 0.220311 0
3 5 72 2 0.0314 0 0.441195 0
3 5 73 2 0.0229 1 0.30964 1
3 5 74 2 0.0586 0 0.604618 0
3 5 75 1 25 0 0.425485 0
3 5 76 1 23 0 0.342921 0
3 5 77 2 0.0429 1 0.504396 1
3 5 78 2 0.1095 1 0.151934 0
3 5 79 1 21 1 0.702818 7
3 5 80 1 27 0 0.183281 0
3 5 81 2 0.0801 0 0.278917 0
3 5 82 1 25 0 0.336042 0
3 5 83 1 23 1 0.151888 2
3 5 84 2 0.0586 1 0.230939 0
3 5 85 1 29 1 0.136197 0
3 5 86 1 27 1 0.194126 0
3 5 87 1 25 1 0.50916 1
3 5 88 2 0.0429 1 0.162472 1
3 5 89 2 0.1095 1 0.15739 0
3 5 90 2 0.0801 0 0.109954 1
3 5 91 2 0.2045 0 0.283466 0
3 5 92 1 31 1 0.246606 0
3 5 93 1 29 1 0.218603 0
3 5 94 1 27 0 0.304401 0
3 5 95 1 25 0 0.0668618 3
3 5 96 2 0.1496 0 0.083557 3
3 5 97 2 0.1496 0 0.38345 0
3 5 98 2 0.1095 0 0.246693 0
3 5 99 1 25 0 0.320222 0
3 5 100 2 0.0801 1 0.130988 1
3 5 101 2 0.2045 1 0.14678 0
3 5 102 1 23 1 0.236089 1
3 5 103 2 0.1496 0 0.230839 0
3 5 104 2 0.1095 1 0.146683 0
3 5 105 1 29 1 0.215259 0
3 5 106 2 0.0801 1 0.172902 0
3 5 107 1 27 1 0.204572 0
3 5 108 2 0.0586 1 0.409177 1
3 5 109 1 25 1 0.373827 1
3 5 110 2 0.1496 1 0.142313 0
3 5 111 1 31 0 0.320417 0
3 5 112 2 0.1095 0 0.430733 0
3 5 113 1 29 0 0.0502804 3
3 5 114 1 29 0 0.20985 0
3 5 115 1 27 1 0.454632 1
3 5 116 1 33 1 0.141472 0
3 5 117 2 0.0801 1 0.159656 0
3 5 118 1 31 0 0.246605 0
3 5 119 1 29 0 0.309679 0
3 5 120 2 0.0586 0 0.21499 2
3 5 121 1 27 1 0.199225 0
3 5 122 1 25 1 0.0835973 3
3 5 123 2 0.1496 0 0.21502 0
3 5 124 1 25 0 0.188707 0
3 5 125 1 23 1 0.172973 0
3 5 126 1 21 1 0.309661 0
3 5 127 1 19 0 0.241414 0
3 5 128 2 0.1095 0 0.309673 0
3 5 129 1 17 1 0.446292 1
3 5 130 2 0.0801 0 0.536082 0
3 5 131 2 0.0586 1 0.194038 0
3 5 132 1 23 1 0.194123 0
3 5 133 2 0.0429 1 0.267501 7
3 5 134 2 0.1095 0 0.262259 0
3 5 135 2 0.0801 1 0.294056 2
3 6 1 2 0.3821 0 0.306108 0
3 6 2 1 50 0 0.268007 2
3 6 3 1 50 1 0.125698 0
3 6 4 1 48 0 0.0838677 3
3 6 5 2 0.2795 0 0.215489 0
3 6 6 2 0.2045 1 0.157503 0
3 6 7 1 48 1 0.152471 0
3 6 8 1 46 0 0.146927 0
3 6 9 2 0.1496 1 0.132085 0
3 6 10 1 44 1 0.130934 0
3 6 11 1 42 0 0.225632 0
3 6 12 1 40 0 0.0838139 3
3 6 13 2 0.1095 0 0.220529 0
3 6 14 1 40 0 0.100094 0
3 6 15 2 0.0801 0 0.262909 0
3 6 16 2 0.0586 1 0.0837866 4
3 6 17 1 38 1 0.0337837 4
3 6 18 1 38 0 0.189087 0
3 6 19 1 36 1 0.126001 0
3 6 20 2 0.0586 1 0.21061 0
3 6 21 2 0.0429 1 0.220678 1
3 6 22 2 0.1095 1 0.157732 0
3 6 23 1 34 0 0.236587 0
3 6 24 2 0.0801 1 0.15228 0
3 6 25 2 0.0586 0 0.0839111 3
3 6 26 2 0.0586 0 0.157433 0
3 6 27 1 33 0 0.104839 0
3 6 28 1 31 0 0.211028 0
3 6 29 2 0.0429 0 0.463087 0
3 6 30 2 0.0314 0 0.033783 3
3 6 31 2 0.0314 0 0.700721 7
3 6 32 1 29 1 0.0671789 3
3 6 33 1 29 1 0.153112 0
3 6 34 1 27 0 0.033712 3
3 6 35 2 0.0801 0 0.315426 1
3 6 36 2 0.2045 1 0.034178 4
3 6 37 1 27 0 0.246932 0
3 6 38 2 0.2045 1 0.146951 0
3 6 39 1 25 1 0.125827 0
3 6 40 1 23 1 0.700031 7
3 6 41 2 0.1496 0 0.110244 0
3 6 42 1 29 1 0.473507 1
3 6 43 1 34 1 0.178472 0
3 6 44 2 0.1095 1 0.157517 0
3 6 45 2 0.0801 0 0.578627 1
3 6 46 1 33 1 0.0890526 3
3 6 47 2 0.2045 0 0.294299 0
3 6 48 2 0.1496 1 0.0196869 4
3 6 49 1 33 1 0.0997003 3
3 6 50 2 0.1496 1 0.0170512 4
3 6 51 1 33 1 0.179126 0
3 6 52 2 0.1496 1 0.0943988 3
3 6 53 2 0.1496 1 0.0675753 3
3 6 54 2 0.1496 1 0.0337721 4
3 6 55 2 0.1496 1 0.0835978 4
3 6 56 2 0.1496 1 0.141635 0
3 6 57 2 0.1095 1 0.0834178 4
3 6 58 2 0.1095 1 0.0671577 4
3 6 59 2 0.1095 0 0.0336992 3
3 6 60 2 0.1095 0 0.199513 0
3 6 61 2 0.0801 1 0.162893 0
3 6 62 2 0.0586 0 0.189396 1
3 6 63 2 0.1496 1 0.136477 0
3 6 64 2 0.1095 0 0.373154 0
3 6 65 1 31 1 0.126086 0
3 6 66 1 29 1 0.183887 0
3 6 67 1 27 0 0.2476 0
3 6 68 1 25 0 0.326741 0
3 6 69 1 23 1 0.067194 3
3 6 70 1 23 1 0.178917 0
3 6 71 2 0.0801 1 0.167831 0
3 6 72 1 21 0 0.505117 0
3 6 73 2 0.0586 0 0.0838758 3
3 6 74 2 0.0586 0 0.467864 0
3 6 75 2 0.0429 1 0.083587 4
3 6 76 2 0.0429 1 0.191973 0
3 6 77 1 19 1 0.6522 1
3 6 78 2 0.0314 0 0.489283 0
3 6 79 1 25 1 0.157312 0
3 6 80 1 23 1 0.236134 0
3 6 81 1 21 0 0.0168597 4
3 6 82 1 21 0 0.132172 0
3 6 83 1 19 0 0.25216 0
3 6 84 2 0.0229 0 0.241913 0
3 6 85 1 17 1 0.146775 1
3 6 86 1 23 1 0.583816 1
3 6 87 1 29 0 0.278355 0
3 6 88 2 0.0168 0 0.0993695 3
3 6 89 2 0.0168 1 0.520594 0
3 6 90 2 0.0123 1 0.704727 7
3 6 91 2 0.0314 0 0.704831 7
3 6 92 1 27 1 0.016876 4
3 6 93 2 0.0801 1 0.130956 0
3 6 94 1 27 0 0.21005 0
3 6 95 2 0.0586 0 0.236318 0
3 6 96 1 25 1 0.131068 1
3 6 97 1 31 0 0.257399 0
3 6 98 2 0.0429 1 0.115138 0
3 6 99 2 0.0314 0 0.457328 0
3 6 100 1 29 1 0.183676 0
3 6 101 1 27 1 0.0335322 4
3 6 102 1 27 1 0.120479 0
3 6 103 2 0.0229 1 0.0139471 4
3 6 104 2 0.0229 1 0.283549 1
3 6 105 2 0.0586 0 0.446987 0
3 6 106 2 0.0429 1 0.178549 1
3 6 107 1 25 1 0.262623 1
3 6 108 1 31 1 0.0335652 4
3 6 109 1 31 1 0.0669213 5
3 6 110 2 0.1095 1 0.152094 0
3 6 111 1 31 1 0.204636 0
3 6 112 2 0.0801 0 0.316116 0
3 6 113 1 29 1 0.0836304 4
3 6 114 1 29 1 0.110051 0
3 6 115 2 0.0586 1 0.209963 0
3 6 116 1 27 0 0.27796 0
3 6 117 2 0.0429 1 0.0480409 4
3 6 118 2 0.0429 0 0.225669 1
3 6 119 1 25 1 0.194202 0
3 6 120 1 23 0 0.246625 0
3 6 121 1 21 0 0.283505 0
3 6 122 1 19 1 0.0835855 4
3 6 123 2 0.1095 1 0.0835997 4
3 6 124 2 0.1095 0 0.0168474 3
3 6 125 2 0.1095 0 0.173053 0
3 6 126 1 19 1 0.0941584 4
3 6 127 1 19 0 0.242942 0
3 6 128 1 17 1 0.294017 1
3 6 129 2 0.0801 0 0.462326 0
3 6 130 2 0.0586 1 0.28866 0
3 6 131 2 0.0429 1 0.188921 0
3 6 132 1 23 1 0.125713 0
3 6 133 1 21 1 0.656786 7
3 6 134 2 0.0314 1 0.0836038 4
3 6 135 1 27 1 0.194088 0
3 6 136 2 0.0314 1 0.432856 1
3 6 137 2 0.0801 1 0.146785 1
3 6 138 2 0.2045 1 0.120517 0
3 6 139 2 0.1496 0 0.0817795 3
3 6 140 2 0.1496 0 0.15529 0
3 6 141 2 0.1095 0 0.0169015 3
3 6 142 2 0.1095 1 0.162563 0
3 7 1 2 0.3821 0 0.242883 0
3 7 2 1 50 0 0.168822 0
3 7 3 2 0.2795 1 0.173178 0
3 7 4 1 48 1 0.152163 0
3 7 5 1 46 0 0.110056 0
3 7 6 1 44 1 0.125952 0
3 7 7 2 0.2045 0 0.258086 0
3 7 8 1 42 1 0.136666 0
3 7 9 2 0.1496 1 0.0335454 4
3 7 10 2 0.1496 0 0.210441 0
3 7 11 2 0.1095 1 0.174167 0
3 7 12 2 0.0801 1 0.210792 0
3 7 13 2 0.0586 1 0.331029 0
3 7 14 1 40 1 0.193926 0
3 7 15 1 38 0 0.178232 0
3 7 16 1 36 0 0.267855 0
3 7 17 2 0.0429 0 0.273083 0
3 7 18 1 34 1 0.19945 0
3 7 19 2 0.0314 0 0.272998 0
3 7 20 1 33 0 0.299251 0
3 7 21 2 0.0229 0 0.657032 0
3 7 22 1 31 0 0.194794 0
3 7 23 2 0.0168 0 0.0890656 3
3 7 24 1 29 1 0.173154 0
3 7 25 1 27 1 0.246717 0
3 7 26 1 25 0 0.373079 0
3 7 27 2 0.0168 1 0.0170879 4
3 7 28 2 0.0168 0 0.467569 1
3 7 29 1 23 1 0.194192 0
3 7 30 2 0.0429 0 0.236534 0
3 7 31 2 0.0314 1 0.225918 0
3 7 32 2 0.0229 1 0.620057 1
3 7 33 2 0.0586 0 0.703348 7
3 7 34 2 0.1496 1 0.17861 0
3 7 35 1 21 0 0.336104 0
3 7 36 2 0.1095 0 0.625272 2
3 7 37 2 0.2795 1 0.136417 0
3 7 38 2 0.2045 0 0.32601 0
3 7 39 2 0.1496 1 0.0678894 4
3 7 40 2 0.1496 1 0.146799 0
3 7 41 1 19 1 0.373265 1
3 7 42 2 0.1095 1 0.109764 1
3 7 43 2 0.2795 1 0.136407 0
3 7 44 2 0.2045 1 0.131144 0
3 7 45 1 25 1 0.17322 0
3 7 46 2 0.1496 0 0.331769 0
3 7 47 1 23 0 0.120719 1
3 7 48 1 29 0 0.204756 0
3 7 49 1 27 0 0.251652 0
3 7 50 1 25 1 0.157239 0
3 7 51 2 0.1095 0 0.70425 7
3 7 52 1 23 1 0.65103 1
3 7 53 2 0.2795 0 0.0337577 3
3 7 54 2 0.2795 0 0.220853 0
3 7 55 1 29 1 0.146617 0
3 7 56 1 27 1 0.153228 0
3 7 57 1 25 0 0.325521 0
3 7 58 2 0.2045 0 0.0838654 4
3 7 59 2 0.2045 0 0.178403 0
3 7 60 2 0.1496 1 0.1207 0
3 7 61 2 0.1095 1 0.141649 0
3 7 62 1 23 0 0.142046 0
3 7 63 2 0.0801 0 0.157428 2
3 7 64 2 0.2045 0 0.0838638 3
3 7 65 2 0.2045 0 0.19428 0
3 7 66 2 0.1496 1 0.162385 0
3 7 67 2 0.1095 0 0.0837961 3
3 7 68 2 0.1095 0 0.267929 0
3 7 69 2 0.0801 1 0.147018 0
3 7 70 1 21 1 0.034633 4
3 7 71 1 21 1 0.246762 0
3 7 72 1 19 0 0.305401 0
3 7 73 1 17 0 0.305057 2
3 7 74 1 23 1 0.183662 0
3 7 75 1 21 0 0.488447 0
3 7 76 2 0.0586 1 0.105066 0
3 7 77 1 19 1 0.247134 1
3 7 78 1 25 0 0.357276 0
3 7 79 2 0.0429 1 0.63066 1
3 7 80 1 23 1 0.0337831 4
3 7 81 2 0.1095 0 0.704022 7
3 7 82 1 23 1 0.204708 1
3 7 83 2 0.2795 0 0.22577 0
3 7 84 2 0.2045 1 0.162786 0
3 7 85 2 0.1496 0 0.109986 0
3 7 86 1 29 1 0.136397 0
3 7 87 2 0.1095 0 0.630615 2
3 7 88 1 27 1 0.367958 1
3 7 89 1 33 0 0.230844 0
3 7 90 2 0.2795 0 0.288511 2
3 7 91 2 0.3821 0 0.231045 2
3 7 92 2 0.3821 0 0.252923 0
3 7 93 2 0.2795 1 0.125888 0
3 7 94 1 31 1 0.120673 0
3 7 95 2 0.2045 0 0.346841 0
3 7 96 1 29 1 0.174127 0
3 7 97 1 27 1 0.184035 0
3 7 98 1 25 1 0.320553 1
3 7 99 2 0.1496 1 0.173258 0
3 7 100 1 31 0 0.383515 0
3 7 101 1 29 0 0.341404 0
3 7 102 2 0.1095 0 0.37832 0
3 7 103 1 27 0 0.29927 0
3 7 104 1 25 1 0.167908 1
3 7 105 1 31 0 0.083554 3
3 7 106 2 0.0801 1 0.188962 0
3 7 107 2 0.0586 0 0.15732 0
3 7 108 1 31 0 0.409225 0
3 7 109 2 0.0429 0 0.442129 0
3 7 110 1 29 1 0.184577 0
3 7 111 1 27 1 0.178455 0
3 7 112 2 0.0314 1 0.315204 1
3 7 113 2 0.0801 1 0.299476 1
3 7 114 2 0.2045 1 0.136311 0
3 7 115 1 25 1 0.19958 0
3 7 116 2 0.1496 0 0.0671158 3
3 7 117 2 0.1496 0 0.436203 2
3 7 118 1 23 1 0.183755 0
3 7 119 2 0.3821 0 0.294149 0
3 7 120 2 0.2795 0 0.115351 0
3 7 121 1 21 1 0.599418 1
3 7 122 2 0.2045 0 0.704203 7
3 7 123 2 0.3821 1 0.141614 0
3 7 124 2 0.2795 0 0.178313 0
3 7 125 2 0.2045 1 0.162754 0
3 7 126 1 27 1 0.172888 0
3 7 127 1 25 0 0.36233 0
3 7 128 1 23 0 0.0503463 3
3 7 129 2 0.1496 1 0.183422 0
3 7 130 1 23 0 0.083555 3
3 7 131 2 0.1095 1 0.189887 0
3 7 132 1 23 1 0.525656 1
3 7 133 2 0.0801 0 0.120406 1
3 7 134 1 29 0 0.314815 0
3 7 135 2 0.2045 0 0.325484 0
3 7 136 1 27 0 0.178243 0
3 7 137 1 25 1 0.704031 7
3 7 138 1 31 0 0.172931 0
3 7 139 1 29 1 0.151971 0
3 7 140 1 27 0 0.314928 0
3 7 141 2 0.1496 1 0.136846 0
3 7 142 1 25 1 0.178245 0
3 7 143 1 23 0 0.309955 0
3 7 144 2 0.1095 0 0.194036 0
3 7 145 1 21 1 0.235992 0
3 7 146 2 0.0801 0 0.378105 0
3 7 147 1 19 0 0.0501983 3
3 7 148 1 19 1 0.604374 1
3 7 149 2 0.0586 1 0.220381 0
3 7 150 1 25 0 0.267273 0
3 7 151 2 0.0429 1 0.30441 1
3 7 152 2 0.1095 1 0.146625 0
3 7 153 1 23 1 0.1572 0
3 7 154 2 0.0801 0 0.49365 0
3 7 155 2 0.0586 1 0.199554 0
3 8 1 2 0.3821 0 0.300459 0
3 8 2 1 50 0 0.220646 0
3 8 3 2 0.2795 1 0.173281 0
3 8 4 1 48 0 0.0839157 3
3 8 5 2 0.2045 0 0.0168728 5
3 8 6 2 0.2045 1 0.0336633 3
3 8 7 2 0.2045 1 0.126239 0
3 8 8 2 0.1496 0 0.70439 7
3 8 9 1 48 0 0.173251 0
3 8 10 1 46 1 0.115434 0
3 8 11 2 0.3821 0 0.357193 0
3 8 12 2 0.2795 0 0.184157 0
3 8 13 1 44 1 0.131142 0
3 8 14 1 42 1 0.0994435 3
3 8 15 1 42 0 0.0170947 3
3 8 16 1 42 1 0.115325 0
3 8 17 2 0.2045 1 0.115423 0
3 8 18 1 40 0 0.0838172 3
3 8 19 2 0.1496 1 0.0669867 4
3 8 20 2 0.1496 0 0.425537 0
3 8 21 2 0.1095 1 0.147712 0
3 8 22 1 40 0 0.0171466 4
3 8 23 1 40 1 0.121004 0
3 8 24 1 38 0 0.174 0
3 8 25 1 36 0 0.184718 0
3 8 26 1 34 0 0.304663 0
3 8 27 1 33 1 0.130788 0
3 8 28 1 31 1 0.131586 0
3 8 29 1 29 0 0.0334736 5
3 8 30 2 0.0801 0 0.288668 0
3 8 31 2 0.0586 1 0.18937 0
3 8 32 1 29 0 0.257498 0
3 8 33 2 0.0429 0 0.41516 0
3 8 34 1 27 0 0.273795 0
3 8 35 2 0.0314 1 0.0501277 4
3 8 36 1 25 1 0.194209 0
3 8 37 2 0.0314 0 0.083751 4
3 8 38 1 23 1 0.704254 7
3 8 39 1 29 0 0.183601 0
3 8 40 2 0.0314 0 0.383457 0
3 8 41 2 0.0229 1 0.430858 1
3 8 42 2 0.0586 1 0.136948 1
3 8 43 1 27 1 0.141682 0
3 8 44 2 0.1496 1 0.125935 0
3 8 45 2 0.1095 0 0.183846 0
3 8 46 2 0.0801 1 0.168044 0
3 8 47 2 0.0586 1 0.289834 0
3 8 48 2 0.0429 1 0.146868 0
3 8 49 1 25 0 0.441367 0
3 8 50 2 0.0314 0 0.378147 0
3 8 51 1 23 1 0.184633 1
3 8 52 2 0.0229 1 0.42645 2
3 8 53 2 0.0586 1 0.167823 0
3 8 54 1 29 1 0.116233 0
3 8 55 1 27 0 0.299412 0
3 8 56 2 0.0429 1 0.194283 0
3 8 57 2 0.0314 0 0.194293 1
3 8 58 2 0.0801 1 0.152145 0
3 8 59 1 25 1 0.314886 1
3 8 60 1 31 1 0.126776 0
3 8 61 1 29 0 0.0670979 3
3 8 62 1 29 0 0.2677 0
3 8 63 2 0.0586 0 0.70414 7
3 8 64 1 27 0 0.294166 0
3 8 65 1 25 1 0.19939 0
3 8 66 1 23 1 0.210298 0
3 8 67 2 0.1496 0 0.0170753 5
3 8 68 2 0.1496 0 0.352094 0
3 8 69 2 0.1095 0 0.095212 4
3 8 70 2 0.1095 0 0.341576 0
3 8 71 2 0.0801 0 0.225849 0
3 8 72 2 0.0586 1 0.704495 7
3 8 73 1 21 1 0.704723 7
3 8 74 2 0.1496 1 0.0167978 4
3 8 75 1 27 0 0.289881 0
3 8 76 1 25 1 0.210932 0
3 8 77 2 0.1496 1 0.0504664 4
3 8 78 2 0.1496 0 0.210112 0
3 8 79 2 0.1095 1 0.146821 0
3 8 80 2 0.0801 1 0.131089 0
3 8 81 2 0.0586 1 0.178145 0
3 8 82 1 23 1 0.168031 0
3 8 83 1 21 0 0.367859 0
3 8 84 2 0.0429 1 0.189264 1
3 8 85 2 0.1095 1 0.126319 0
3 8 86 1 19 0 0.451678 0
3 8 87 2 0.0801 0 0.272849 0
3 8 88 2 0.0586 0 0.141261 1
3 8 89 2 0.1496 0 0.241518 0
3 8 90 1 17 1 0.38898 1
3 8 91 2 0.1095 0 0.273296 0
3 8 92 1 23 0 0.25253 0
3 8 93 1 21 1 0.162851 0
3 8 94 1 19 1 0.515025 1
3 8 95 1 25 1 0.157351 0
3 8 96 1 23 0 0.45169 0
3 8 97 2 0.0801 1 0.120585 0
3 8 98 2 0.0586 1 0.12578 1
3 8 99 1 21 1 0.083748 3
3 8 100 1 21 1 0.100362 1
3 8 101 1 27 1 0.142177 0
3 8 102 2 0.1496 1 0.131024 0
3 8 103 2 0.1095 0 0.199586 0
3 8 104 1 25 1 0.152141 1
3 8 105 1 31 1 0.157294 0
3 8 106 2 0.0801 1 0.125681 0
3 8 107 2 0.0586 0 0.315651 1
3 8 108 2 0.1496 0 0.0837434 3
3 8 109 1 29 0 0.24181 0
3 8 110 2 0.1496 0 0.242478 0
3 8 111 2 0.1095 1 0.017761 4
3 8 112 1 27 1 0.173436 0
3 8 113 1 25 1 0.120838 1
3 8 114 1 31 0 0.125641 0
3 8 115 2 0.1095 1 0.157433 0
3 8 116 1 29 0 0.31512 0
3 8 117 2 0.0801 0 0.362479 0
3 8 118 1 27 1 0.033774 4
3 8 119 1 27 1 0.0337694 4
3 8 120 2 0.0586 0 0.314769 7
3 8 121 2 0.1496 0 0.204725 0
3 8 122 1 27 1 0.115309 0
3 8 123 2 0.1095 0 0.294499 0
3 8 124 1 25 0 0.0169451 5
3 8 125 1 25 0 0.316042 0
3 8 126 1 23 0 0.425608 0
3 8 127 1 21 1 0.194036 0
3 8 128 1 19 0 0.383122 0
3 8 129 1 17 1 0.473904 1
3 8 130 2 0.0801 1 0.283793 0
3 8 131 1 23 0 0.194082 0
3 8 132 1 21 1 0.220226 0
3 8 133 1 19 1 0.0172047 3
3 8 134 2 0.0586 1 0.23677 0
3 8 135 2 0.0429 0 0.636355 0
3 8 136 1 19 1 0.247138 2
3 8 137 2 0.0314 0 0.141352 0
3 8 138 1 25 1 0.125875 0
3 8 139 2 0.0229 0 0.704311 7
3 8 140 1 23 1 0.221183 0
3 8 141 2 0.0586 0 0.209721 0
3 8 142 2 0.0429 1 0.704298 7
3 8 143 2 0.1095 1 0.050335 4
3 8 144 2 0.1095 1 0.125601 0
3 8 145 2 0.0801 1 0.209915 0
3 8 146 2 0.0586 1 0.172916 0
3 8 147 2 0.0429 0 0.0838603 3
3 8 148 2 0.0429 0 0.583466 0
3 8 149 2 0.0314 1 0.688292 7
3 8 150 2 0.0801 1 0.178508 0
3 8 151 1 21 1 0.37283 1
3 8 152 1 27 0 0.083812 5
3 8 153 2 0.0586 1 0.131091 0
3 8 154 1 27 0 0.320185 0
3 8 155 1 25 0 0.067117 3
3 8 156 1 25 1 0.184293 0
3 8 157 1 23 1 0.11534 0
3 8 158 2 0.0429 0 0.141759 1
3 8 159 1 21 0 0.0334896 3
3 8 160 1 21 0 0.241532 0
3 8 161 2 0.1095 0 0.330949 0
3 8 162 2 0.0801 0 0.335835 0
3 8 163 2 0.0586 1 0.173189 0
3 8 164 1 19 1 0.183802 0
3 8 165 1 17 0 0.146797 2
3 8 166 2 0.0429 0 0.083829 4
3 8 167 2 0.0429 0 0.0675266 4
3 8 168 1 23 0 NaN NaN
3 9 1 2 0.3821 0 0.237504 0
3 9 2 1 50 0 0.220481 0
3 9 3 2 0.2795 1 0.193946 0
3 9 4 1 48 1 0.137385 0
3 9 5 2 0.2045 1 0.141689 0
3 9 6 1 46 1 0.131176 0
3 9 7 2 0.1496 1 0.221071 0
3 9 8 2 0.1095 1 0.210827 0
3 9 9 1 44 1 0.0889772 3
3 9 10 2 0.0801 0 0.372879 1
3 9 11 1 44 0 0.17321 0
3 9 12 2 0.2045 0 0.100006 0
3 9 13 1 42 0 0.131015 0
3 9 14 2 0.1496 0 0.083495 3
3 9 15 2 0.1496 0 0.703872 7
3 9 16 1 40 0 0.146833 0
3 9 17 2 0.3821 0 0.246851 0
3 9 18 2 0.2795 0 0.231167 0
3 9 19 1 38 1 0.089077 4
3 9 20 1 38 1 0.110553 0
3 9 21 1 36 1 0.0170945 5
3 9 22 1 36 1 0.146978 0
3 9 23 1 34 1 0.0337882 4
3 9 24 1 34 0 0.273021 0
3 9 25 2 0.2045 0 0.262815 0
3 9 26 1 33 1 0.152075 0
3 9 27 2 0.1496 0 0.704174 7
3 9 28 2 0.3821 0 0.210498 0
3 9 29 1 31 1 0.0995631 4
3 9 30 2 0.2795 1 0.167887 0
3 9 31 2 0.2045 1 0.136473 0
3 9 32 2 0.1496 0 0.246785 0
3 9 33 1 31 1 0.168351 0
3 9 34 1 29 1 0.70417 7
3 9 35 2 0.1095 1 0.220632 0
3 9 36 1 34 0 0.215298 0
3 9 37 2 0.0801 1 0.157339 0
3 9 38 1 33 0 0.199492 0
3 9 39 2 0.0586 0 0.299332 1
3 9 40 2 0.1496 0 0.120656 0
3 9 41 1 31 0 0.299365 0
3 9 42 1 29 1 0.178415 0
3 9 43 1 27 1 0.0167188 3
3 9 44 1 27 1 0.189094 0
3 9 45 1 25 1 0.70447 7
3 9 46 1 31 0 0.157736 0
3 9 47 1 29 0 0.252085 0
3 9 48 2 0.1095 1 0.17855 0
3 9 49 1 27 0 0.320477 0
3 9 50 1 25 1 0.704186 7
3 9 51 2 0.0801 1 0.219556 2
3 9 52 2 0.2045 1 0.183742 0
3 9 53 2 0.1496 1 0.241608 0
3 9 54 1 31 1 0.173327 0
3 9 55 2 0.1095 1 0.210125 0
3 9 56 1 29 1 0.0838242 4
3 9 57 2 0.0801 0 0.404353 2
3 9 58 1 29 1 0.14683 0
3 9 59 1 27 0 0.241642 0
3 9 60 2 0.2045 0 0.220617 2
3 9 61 2 0.3821 0 0.288759 0
3 9 62 1 25 1 0.163461 0
3 9 63 2 0.2795 0 0.331283 2
3 9 64 2 0.3821 0 0.225855 0
3 9 65 2 0.2795 0 0.25758 0
3 9 66 1 23 1 0.183719 0
3 9 67 2 0.2045 0 0.0170781 4
3 9 68 2 0.2045 0 0.232013 0
3 9 69 2 0.1496 0 0.108413 1
3 9 70 2 0.3821 0 0.320189 2
3 9 71 2 0.3821 1 0.209786 0
3 9 72 1 21 1 0.194126 0
3 9 73 2 0.2795 0 0.236132 0
3 9 74 1 19 0 0.704117 7
3 9 75 2 0.2045 0 0.259716 0
3 9 76 1 25 1 0.156949 0
3 9 77 1 23 1 0.209763 0
3 9 78 2 0.1496 1 0.167613 0
3 9 79 2 0.1095 1 0.0473527 4
3 9 80 1 21 0 0.29401 0
3 9 81 2 0.1095 1 0.136844 0
3 9 82 1 19 0 0.399277 1
3 9 83 1 25 0 0.173858 0
3 9 84 1 23 1 0.299246 1
3 9 85 2 0.0801 0 0.393703 2
3 9 86 2 0.2045 0 0.278262 0
3 9 87 1 29 0 0.288692 0
3 9 88 1 27 0 0.37284 0
3 9 89 2 0.1496 1 0.157273 0
3 9 90 2 0.1095 0 0.356994 0
3 9 91 1 25 1 0.188843 0
3 9 92 2 0.0801 0 0.704201 7
3 9 93 1 23 0 0.704312 7
3 9 94 2 0.2045 0 0.336133 0
3 9 95 2 0.1496 1 0.178988 0
3 9 96 2 0.1095 0 0.157188 0
3 9 97 1 29 1 0.180896 0
3 9 98 2 0.0801 0 0.391464 0
3 9 99 2 0.0586 1 0.315035 0
3 9 100 2 0.0429 1 0.220289 0
3 9 101 2 0.0314 1 0.299211 1
3 9 102 2 0.0801 0 0.125694 0
3 9 103 1 27 0 0.214928 0
3 9 104 1 25 0 0.262417 0
3 9 105 1 23 1 0.19421 1
3 9 106 1 29 1 0.152079 0
3 9 107 2 0.0586 1 0.23698 0
3 9 108 1 27 0 0.704143 7
3 9 109 1 33 1 0.136181 0
3 9 110 1 31 0 0.24651 0
3 9 111 1 29 1 0.130928 0
3 9 112 1 27 0 0.703833 7
3 9 113 1 33 0 0.330905 0
3 9 114 2 0.0429 1 0.265574 0
3 9 115 1 31 0 0.199271 0
3 9 116 2 0.0314 0 0.699139 7
3 9 117 2 0.0801 1 0.288794 0
3 9 118 2 0.0586 0 0.393905 0
3 9 119 1 29 0 0.367757 0
3 9 120 2 0.0429 0 0.702052 7
3 9 121 2 0.1095 0 0.241505 0
3 9 122 2 0.0801 0 0.446518 0
3 9 123 2 0.0586 1 0.246868 0
3 9 124 1 27 1 0.199284 0
3 9 125 2 0.0429 1 0.378028 1
3 9 126 1 25 1 0.615019 0
3 9 127 2 0.1095 0 0.316182 0
3 9 128 2 0.0801 1 0.193988 0
3 9 129 1 23 0 0.268328 0
3 9 130 1 21 1 0.551836 0
3 9 131 1 19 1 0.493786 1
3 9 132 1 25 1 0.251885 1
3 9 133 1 31 0 0.294055 0
3 9 134 1 29 1 0.215088 0
3 9 135 2 0.0586 1 0.199303 0
3 9 136 2 0.0429 0 0.704541 7
3 9 137 1 27 1 0.183577 0
3 9 138 2 0.1095 0 0.288662 0
3 9 139 1 25 1 0.704573 7
3 9 140 1 31 0 0.215288 0
3 9 141 2 0.0801 1 0.257053 0
3 9 142 2 0.0586 1 0.220276 0
3 9 143 1 29 0 0.013184 3
3 9 144 2 0.0429 1 0.20995 0
3 9 145 1 29 0 0.130972 0
3 9 146 1 27 0 0.693898 7
3 9 147 1 33 0 0.215175 0
3 9 148 2 0.0314 0 0.704352 7
3 9 149 2 0.0801 0 0.704063 7
3 9 150 1 31 1 0.15714 0
3 9 151 1 29 1 0.201237 0
3 9 152 1 27 1 0.209703 0
3 9 153 2 0.2045 0 0.230956 0
3 9 154 2 0.1496 0 0.315036 0
3 9 155 1 25 0 0.304556 0
3 9 156 2 0.1095 0 0.326024 0
3 9 157 1 23 0 0.514888 1
3 9 158 2 0.0801 0 0.325486 0
3 9 159 1 29 1 0.230821 0
3 9 160 1 27 1 0.262347 0
3 9 161 1 25 0 0.693759 7
3 9 162 2 0.0586 1 0.20976 0
3 9 163 2 0.0429 0 0.430812 0
3 9 164 1 31 1 0.146754 0
3 9 165 1 29 0 0.295849 0
3 9 166 1 27 0 0.294109 0
3 9 167 2 0.0314 1 0.262449 0
3 9 168 1 25 0 0.278341 0
3 9 169 1 23 1 0.251924 0
3 9 170 1 21 0 0.263388 0
3 9 171 2 0.0229 1 0.704179 7
3 9 172 2 0.0586 0 0.457101 0
3 9 173 2 0.0429 1 0.186635 0
3 9 174 2 0.0314 0 0.662311 0
3 9 175 2 0.0229 1 0.683177 1
3 9 176 2 0.0586 1 0.220318 0
3 9 177 1 19 0 0.320469 0
3 9 178 2 0.0429 1 0.220371 0
3 9 179 1 17 1 0.704316 7
3 9 180 1 23 0 0.704456 7
3 9 181 2 0.0314 1 0.0335769 4
3 9 182 1 29 1 0.167664 0
3 9 183 2 0.0314 1 0.314836 1
3 9 184 1 27 0 0.146763 0
3 9 185 2 0.0801 0 0.283543 0
3 9 186 2 0.0586 0 0.704209 7
3 9 187 1 25 0 0.32034 1
3 10 1 2 0.3821 0 0.326973 0
3 10 2 1 50 0 0.235813 0
3 10 3 2 0.2795 1 0.167965 0
3 10 4 1 48 0 0.273195 0
3 10 5 2 0.2045 0 0.221238 0
3 10 6 1 46 1 0.163276 0
3 10 7 2 0.1496 1 0.183765 0
3 10 8 1 44 0 0.0671533 3
3 10 9 2 0.1095 1 0.173174 0
3 10 10 1 44 1 0.0943472 3
3 10 11 2 0.0801 1 0.210255 0
3 10 12 1 44 1 0.162387 0
3 10 13 1 42 0 0.204915 0
3 10 14 1 40 1 0.162829 0
3 10 15 2 0.0586 0 0.704108 7
3 10 16 2 0.1496 0 0.294186 0
3 10 17 2 0.1095 0 0.230988 0
3 10 18 1 38 1 0.125773 0
3 10 19 1 36 0 0.23717 0
3 10 20 2 0.0801 0 0.342562 0
3 10 21 2 0.0586 1 0.247641 0
3 10 22 1 34 0 0.189111 0
3 10 23 2 0.0429 0 0.704373 7
3 10 24 2 0.1095 1 0.141601 0
3 10 25 1 33 0 0.18909 0
3 10 26 1 31 0 0.252777 0
3 10 27 2 0.0801 1 0.178431 0
3 10 28 2 0.0586 0 0.331133 0
3 10 29 1 29 1 0.17414 0
3 10 30 2 0.0429 0 0.125956 0
3 10 31 1 27 0 0.0212584 3
3 10 32 2 0.0314 1 0.704187 7
3 10 33 2 0.0801 0 0.325662 0
3 10 34 1 27 0 0.21522 0
3 10 35 1 25 1 0.346882 1
3 10 36 1 31 1 0.23604 0
3 10 37 1 29 1 0.173032 0
3 10 38 2 0.0586 1 0.0671711 4
3 10 39 1 27 1 0.125866 0
3 10 40 2 0.0586 1 0.173223 0
3 10 41 2 0.0429 0 0.70109 7
3 10 42 2 0.1095 0 0.184744 0
3 10 43 2 0.0801 1 0.194107 0
3 10 44 2 0.0586 0 0.312855 0
3 10 45 2 0.0429 1 0.194006 0
3 10 46 1 25 1 0.152048 1
3 10 47 1 31 1 0.130934 0
3 10 48 1 29 1 0.251868 0
3 10 49 1 27 1 0.0168677 4
3 10 50 2 0.0314 0 0.251665 1
3 10 51 2 0.0801 0 0.157311 0
3 10 52 1 27 0 0.272788 0
3 10 53 2 0.0586 1 0.151939 0
3 10 54 1 25 0 0.0168729 3
3 10 55 2 0.0429 1 0.194024 0
3 10 56 2 0.0314 0 0.373093 0
3 10 57 1 25 0 0.157197 0
3 10 58 1 23 1 0.225496 0
3 10 59 1 21 0 0.698781 7
3 10 60 1 27 1 0.125679 0
3 10 61 1 25 0 0.325552 0
3 10 62 1 23 0 0.541615 0
3 10 63 2 0.0229 0 0.0836531 3
3 10 64 2 0.0229 1 0.451645 1
3 10 65 1 21 1 0.704043 7
3 10 66 1 27 0 0.0668698 3
3 10 67 1 27 1 0.121252 0
3 10 68 1 25 0 0.0195917 4
3 10 69 2 0.0586 1 0.193975 0
3 10 70 1 25 1 0.162541 0
3 10 71 1 23 0 0.278213 0
3 10 72 1 21 1 0.151643 0
3 10 73 1 19 1 0.667337 1
3 10 74 2 0.0429 0 0.704165 7
3 10 75 2 0.1095 1 0.120353 0
3 10 76 2 0.0801 1 0.183378 0
3 10 77 2 0.0586 1 0.172945 0
3 10 78 2 0.0429 0 0.0836001 3
3 10 79 2 0.0429 0 0.367315 0
3 10 80 1 25 0 0.0167528 3
3 10 81 1 25 1 0.251859 0
3 10 82 1 23 0 0.0803467 5
3 10 83 1 23 0 0.262389 0
3 10 84 1 21 0 0.362059 0
3 10 85 2 0.0314 0 0.32019 0
3 10 86 2 0.0229 0 0.0169508 3
3 10 87 2 0.0229 0 0.0835926 3
3 10 88 2 0.0229 0 0.425475 0
3 10 89 2 0.0168 0 0.577753 0
3 10 90 1 19 0 0.22551 0
3 10 91 1 17 1 0.382904 1
3 10 92 1 23 1 0.183496 0
3 10 93 1 21 0 0.146645 0
3 10 94 1 19 0 0.293893 2
3 10 95 2 0.0123 0 0.388835 0
3 10 96 2 0.009 1 0.619483 1
3 10 97 2 0.0229 0 0.0502065 4
3 10 98 2 0.0229 1 0.703993 7
3 10 99 1 25 1 0.188793 0
3 10 100 2 0.0586 0 0.31513 0
3 10 101 2 0.0429 1 0.14673 1
3 10 102 2 0.1095 0 0.220233 0
3 10 103 2 0.0801 1 0.188787 0
3 10 104 1 23 0 0.32042 0
3 10 105 1 21 1 0.251672 0
3 10 106 2 0.0586 1 0.215053 0
3 10 107 1 19 1 0.383428 1
3 10 108 1 25 0 0.0993304 3
3 10 109 1 25 0 0.241477 0
3 10 110 1 23 0 0.283515 0
3 10 111 2 0.0429 1 0.230788 0
3 10 112 2 0.0314 1 0.204602 0
3 10 113 1 21 1 0.0836368 3
3 10 114 1 21 1 0.267646 0
3 10 115 2 0.0229 0 0.488689 1
3 10 116 2 0.0586 0 0.151974 0
3 10 117 1 19 0 0.41493 0
3 10 118 1 17 1 0.0836373 4
3 10 119 1 17 1 0.70394 7
3 10 120 1 23 1 0.157245 0
3 10 121 1 21 0 0.0836093 3
3 10 122 2 0.0429 1 0.220316 0
3 10 123 2 0.0314 1 0.703926 7
3 10 124 2 0.0801 0 0.236105 0
3 10 125 2 0.0586 0 0.0835903 4
3 10 126 2 0.0586 1 0.209964 0
3 10 127 1 21 0 0.193305 0
3 10 128 2 0.0429 0 0.457058 0
3 10 129 1 19 0 0.540892 0
3 10 130 1 17 1 0.341137 1
3 10 131 1 23 1 0.367667 1
3 10 132 2 0.0314 0 0.661855 0
3 10 133 2 0.0229 0 0.304422 0
3 10 134 1 29 1 0.162493 0
3 10 135 1 27 1 0.209681 0
3 10 136 1 25 1 0.420263 1
3 10 137 2 0.0168 1 0.587279 1
3 10 138 2 0.0429 1 0.0168826 4
3 10 139 1 31 0 NaN NaN
3 11 1 2 0.3821 0 0.232355 2
3 11 2 2 0.3821 0 0.210936 2
3 11 3 2 0.3821 1 0.178511 0
3 11 4 1 50 0 0.0837909 3
3 11 5 2 0.2795 1 0.131149 0
3 11 6 1 50 1 0.12031 0
3 11 7 2 0.2045 1 0.151973 0
3 11 8 2 0.1496 0 0.18456 0
3 11 9 2 0.1095 0 0.162714 2
3 11 10 1 48 0 0.100454 0
3 11 11 1 46 0 0.0337631 3
3 11 12 2 0.2795 0 0.241557 0
3 11 13 1 46 1 0.0996399 3
3 11 14 1 46 0 0.152615 0
3 11 15 2 0.2045 0 0.183782 0
3 11 16 2 0.1496 1 0.141684 0
3 11 17 1 44 0 0.131149 0
3 11 18 1 42 1 0.115221 0
3 11 19 1 40 1 0.115381 0
3 11 20 1 38 0 0.215233 0
3 11 21 1 36 1 0.126706 0
3 11 22 2 0.1095 0 0.204904 0
3 11 23 1 34 1 0.136385 0
3 11 24 1 33 0 0.0504991 3
3 11 25 1 33 0 0.183835 0
3 11 26 1 31 0 0.173196 0
3 11 27 2 0.0801 0 0.26252 0
3 11 28 2 0.0586 1 0.199609 0
3 11 29 1 29 0 0.493842 0
3 11 30 2 0.0429 1 0.257345 0
3 11 31 1 27 1 0.0505133 4
3 11 32 1 27 0 0.0837103 3
3 11 33 1 27 1 0.167921 0
3 11 34 2 0.0314 0 0.351934 0
3 11 35 2 0.0229 0 0.70409 7
3 11 36 1 25 1 0.188866 0
3 11 37 1 23 1 0.0671943 5
3 11 38 2 0.0586 0 0.704318 7
3 11 39 2 0.1496 1 0.131258 0
3 11 40 2 0.1095 1 0.178611 0
3 11 41 2 0.0801 0 0.457031 0
3 11 42 1 23 1 0.168545 1
3 11 43 2 0.0586 0 0.667728 7
3 11 44 2 0.1496 0 0.309924 0
3 11 45 1 29 1 0.141692 0
3 11 46 1 27 0 0.0837178 4
3 11 47 1 27 0 0.278333 0
3 11 48 2 0.1095 0 0.110174 0
3 11 49 1 25 0 0.0844286 3
3 11 50 2 0.0801 1 0.178421 2
3 11 51 1 25 0 0.241255 0
3 11 52 1 23 1 0.0175741 4
3 11 53 1 23 1 0.178623 0
3 11 54 2 0.2045 1 0.136438 0
3 11 55 2 0.1496 0 0.252792 0
3 11 56 1 21 1 0.0672031 4
3 11 57 2 0.1095 0 0.0670709 3
3 11 58 1 21 0 0.267916 0
3 11 59 1 19 0 0.251828 0
3 11 60 1 17 1 0.294835 1
3 11 61 2 0.1095 0 0.488418 0
3 11 62 1 23 1 0.267816 0
3 11 63 1 21 1 0.146912 0
3 11 64 2 0.0801 1 0.246715 1
3 11 65 2 0.2045 1 0.183806 0
3 11 66 2 0.1496 0 0.489067 0
3 11 67 2 0.1095 1 0.14192 0
3 11 68 1 19 0 0.24677 0
3 11 69 2 0.0801 1 0.204528 0
3 11 70 1 17 1 0.283587 1
3 11 71 1 23 1 0.136198 0
3 11 72 1 21 1 0.252079 2
3 11 73 2 0.0586 0 0.0841422 3
3 11 74 1 27 1 0.12056 0
3 11 75 1 25 0 0.0670695 3
3 11 76 2 0.0586 0 0.49386 1
3 11 77 1 25 0 0.278415 0
3 11 78 1 23 1 0.16276 0
3 11 79 1 21 1 0.262553 0
3 11 80 1 19 0 0.3047 0
3 11 81 2 0.1496 0 0.19971 0
3 11 82 2 0.1095 0 0.283719 0
3 11 83 2 0.0801 1 0.0170065 3
3 11 84 1 17 0 0.499338 1
3 11 85 2 0.0801 0 0.283321 0
3 11 86 2 0.0586 1 0.152201 0
3 11 87 2 0.0429 1 0.100368 1
3 11 88 1 23 1 0.173263 0
3 11 89 1 21 0 0.241577 0
3 11 90 2 0.1095 1 0.120676 0
3 11 91 2 0.0801 0 0.236236 1
3 11 92 2 0.2045 0 0.230963 0
3 11 93 2 0.1496 1 0.0337896 4
3 11 94 2 0.1496 1 0.152222 0
3 11 95 2 0.1095 1 0.146545 0
3 11 96 1 19 0 0.126746 0
3 11 97 2 0.0801 0 0.410576 0
3 11 98 1 17 0 0.420408 0
3 11 99 1 15 1 0.704284 7
3 11 100 1 21 1 0.131062 0
3 11 101 2 0.0586 1 0.220657 1
3 11 102 2 0.1496 1 0.131217 0
3 11 103 1 19 1 0.157368 1
3 11 104 1 25 0 0.273096 0
3 11 105 2 0.1095 0 0.309852 0
3 11 106 1 23 1 0.267761 0
3 11 107 1 21 0 0.372852 0
3 11 108 2 0.0801 0 0.131988 0
3 11 109 1 19 1 0.210075 0
3 11 110 2 0.0586 1 0.189127 0
3 11 111 1 17 1 0.531626 1
3 11 112 2 0.0429 1 0.0671211 3
3 11 113 2 0.0429 1 0.704256 7
3 11 114 2 0.1095 0 0.615195 0
3 11 115 2 0.0801 1 0.199404 0
3 11 116 2 0.0586 1 0.215258 0
3 11 117 1 23 1 0.256638 0
3 11 118 1 21 0 0.199576 0
3 11 119 1 19 1 0.704054 7
3 11 120 1 25 0 0.703978 7
3 11 121 1 31 0 0.0671393 3
3 11 122 1 31 1 0.18374 0
3 11 123 2 0.0429 1 0.236578 0
3 11 124 2 0.0314 0 0.562151 0
3 11 125 1 29 0 0.215176 0
3 11 126 2 0.0229 0 0.373043 0
3 11 127 1 27 1 0.115206 0
3 11 128 2 0.0168 0 0.530701 2
3 11 129 1 25 1 0.325528 0
3 11 130 1 23 0 0.415236 0
3 11 131 2 0.0429 1 0.258258 0
3 11 132 1 21 0 0.0835909 3
3 11 133 1 21 0 0.246255 0
3 11 134 2 0.0314 0 0.704196 7
3 11 135 2 0.0801 0 0.388872 0
3 11 136 2 0.0586 0 0.0839725 3
3 11 137 2 0.0586 0 0.188934 0
3 11 138 1 19 1 0.194225 0
3 11 139 2 0.0429 1 0.362624 1
3 11 140 1 17 0 0.0838201 4
3 11 141 2 0.1095 1 0.178434 0
3 11 142 1 17 0 0.237252 0
3 11 143 2 0.0801 1 0.174123 0
3 11 144 2 0.0586 0 0.27919 0
3 11 145 2 0.0429 1 0.278467 0
3 11 146 2 0.0314 1 0.163539 1
3 11 147 1 15 1 0.141522 1
3 11 148 1 21 1 0.462513 1
3 11 149 2 0.0801 1 0.70423 7
3 11 150 1 27 1 0.0170944 4
3 11 151 2 0.2045 1 0.131317 0
3 11 152 1 27 0 0.0676297 3
3 11 153 1 27 1 0.209872 0
3 11 154 1 25 1 0.194264 0
3 11 155 2 0.1496 0 0.30995 0
3 11 156 1 23 1 0.167964 0
3 11 157 2 0.1095 1 0.167739 0
3 11 158 1 21 0 0.341146 0
3 11 159 1 19 0 0.367643 1
3 11 160 1 25 1 NaN NaN
4 1 1 1 44 0 0.436128 7
4 1 2 2 0.3821 1 0.157379 0
4 1 3 2 0.3318 1 0.204571 0
4 1 4 1 44 0 0.251357 0
4 1 5 1 43 1 0.178325 0
4 1 6 2 0.2882 0 0.267916 0
4 1 7 1 41 1 0.194112 0
4 1 8 2 0.2503 1 0.141491 0
4 1 9 1 39 1 0.220468 0
4 1 10 1 38 0 0.204645 0
4 1 11 1 36 1 0.0168221 3
4 1 12 1 36 0 0.146831 0
4 1 13 1 34 0 0.157331 0
4 1 14 2 0.2174 0 0.0669683 4
4 1 15 2 0.2174 0 0.194131 0
4 1 16 1 33 1 0.0502388 3
4 1 17 2 0.1888 0 0.188942 0
4 1 18 2 0.1639 1 0.141486 2
4 1 19 2 0.2503 1 0.178264 0
4 1 20 1 33 1 0.262464 0
4 1 21 2 0.2174 0 0.152227 0
4 1 22 2 0.1888 0 0.236292 2
4 1 23 2 0.2882 0 0.199367 0
4 1 24 1 31 1 0.0325014 4
4 1 25 1 31 1 0.346774 0
4 1 26 1 30 1 0.325508 0
4 1 27 1 28 1 0.0168804 4
4 1 28 1 28 0 0.199481 0
4 1 29 2 0.2503 1 0.115188 0
4 1 30 2 0.2174 0 0.702221 7
4 1 31 1 26 0 0.140075 0
4 1 32 2 0.3318 0 0.129778 0
4 1 33 1 25 1 0.704224 7
4 1 34 1 30 1 0.25719 0
4 1 35 2 0.2882 0 0.176707 0
4 1 36 1 28 0 0.170411 0
4 1 37 2 0.2503 1 0.188778 0
4 1 38 2 0.2174 1 0.0168163 3
4 1 39 2 0.2174 1 0.178334 0
4 1 40 2 0.1888 1 0.033545 5
4 1 41 2 0.1888 1 0.383364 0
4 1 42 1 26 0 0.220438 0
4 1 43 1 25 0 0.157302 0
4 1 44 2 0.1639 0 0.152034 0
4 1 45 1 23 1 0.425581 0
4 1 46 2 0.1424 1 0.70452 7
4 1 47 1 21 1 0.37827 0
4 1 48 2 0.2174 1 0.188864 0
4 1 49 1 20 0 0.704318 7
4 1 50 2 0.1888 1 0.120494 2
4 1 51 2 0.2882 0 0.162518 0
4 1 52 2 0.2503 0 0.178298 0
4 1 53 2 0.2174 0 0.204638 0
4 1 54 2 0.1888 1 0.330806 0
4 1 55 1 25 0 0.183563 0
4 1 56 2 0.1639 0 0.0335502 5
4 1 57 1 23 1 0.704267 7
4 1 58 1 28 1 0.246624 0
4 1 59 1 26 0 0.273001 0
4 1 60 1 25 0 0.304811 0
4 1 61 1 23 1 0.483281 7
4 1 62 1 28 1 0.267665 0
4 1 63 1 26 1 0.320448 0
4 1 64 2 0.1639 1 0.188932 0
4 1 65 2 0.1424 1 0.209823 0
4 1 66 2 0.1237 0 0.704291 7
4 1 67 2 0.1888 0 0.199372 0
4 1 68 2 0.1639 0 0.278208 0
4 1 69 1 25 0 0.246706 0
4 1 70 1 23 0 0.158971 0
4 1 71 2 0.1424 1 0.704298 7
4 1 72 2 0.2174 0 0.0502372 4
4 1 73 1 21 0 0.26751 0
4 1 74 2 0.2174 0 0.704435 7
4 1 75 2 0.3318 1 0.173015 0
4 1 76 1 20 1 0.704725 7
4 1 77 2 0.2882 0 0.194131 0
4 1 78 2 0.2503 1 0.225667 0
4 1 79 1 25 1 0.0968193 3
4 1 80 2 0.2174 0 0.700199 7
4 1 81 2 0.3318 0 0.215126 0
4 1 82 1 25 1 0.288569 0
4 1 83 2 0.2882 1 0.0336145 4
4 1 84 1 23 1 0.276765 0
4 1 85 2 0.2882 0 0.23117 0
4 1 86 2 0.2503 1 0.150521 0
4 1 87 1 21 1 0.466884 2
4 1 88 1 26 1 0.257133 0
4 1 89 2 0.2174 1 0.231455 0
4 1 90 1 25 0 0.21522 0
4 1 91 1 23 1 0.262505 0
4 1 92 2 0.1888 1 0.238195 0
4 1 93 2 0.1639 0 0.226579 0
4 1 94 2 0.1424 1 0.125528 0
4 1 95 1 21 0 0.230851 0
4 1 96 1 20 1 0.702777 7
4 1 97 1 25 0 0.0168727 7
4 1 98 2 0.1237 1 0.199243 0
4 1 99 1 30 1 0.241414 0
4 1 100 2 0.1074 0 0.704607 7
4 1 101 2 0.1639 1 0.204289 0
4 1 102 1 28 1 0.315075 0
4 1 103 2 0.1424 0 0.267641 0
4 1 104 2 0.1237 0 0.203954 0
4 1 105 1 26 1 0.283413 0
4 1 106 2 0.1074 0 0.016896 4
4 1 107 1 25 1 0.367834 1
4 1 108 1 30 0 0.178305 0
4 1 109 1 28 0 0.0669195 3
4 1 110 1 28 0 0.0168791 4
4 1 111 1 28 0 0.700796 7
4 1 112 1 33 1 0.267804 0
4 1 113 1 31 0 0.304622 0
4 1 114 2 0.1074 0 0.257256 1
4 1 115 2 0.1639 0 0.704561 7
4 1 116 2 0.2503 0 0.241447 0
4 1 117 1 30 0 0.204575 0
4 1 118 1 28 0 0.194101 0
4 1 119 1 26 0 0.220452 0
4 1 120 1 25 1 0.0835765 3
4 1 121 2 0.2174 0 0.220424 0
4 1 122 1 25 1 0.404438 0
4 1 123 1 23 0 0.0835383 4
4 1 124 2 0.1888 0 0.22558 0
4 1 125 1 23 1 0.70431 7
4 1 126 1 28 0 0.399238 0
4 1 127 1 26 1 0.230817 0
4 1 128 2 0.1639 1 0.136191 1
4 1 129 1 25 1 0.704165 7
4 1 130 1 30 1 NaN NaN
4 2 1 2 0.3821 1 0.704183 7
4 2 2 2 0.3821 0 0.360451 0
4 2 3 1 44 0 0.704095 7
4 2 4 1 44 0 0.236032 0
4 2 5 2 0.3318 1 0.162393 0
4 2 6 2 0.2882 0 0.266938 0
4 2 7 2 0.2503 1 0.194016 0
4 2 8 2 0.2174 1 0.193958 0
4 2 9 1 42 1 0.202118 0
4 2 10 2 0.1888 0 0.236096 0
4 2 11 1 40 1 0.0336012 4
4 2 12 2 0.1639 0 0.0836041 4
4 2 13 1 40 1 0.230895 0
4 2 14 2 0.1639 1 0.198377 0
4 2 15 1 37 0 0.193984 0
4 2 16 1 35 1 0.217811 0
4 2 17 2 0.1424 0 0.0940456 4
4 2 18 1 33 0 0.209892 0
4 2 19 1 31 1 0.259076 0
4 2 20 1 28 0 0.209795 0
4 2 21 2 0.1424 0 0.348263 0
4 2 22 2 0.1237 1 0.256944 0
4 2 23 1 26 1 0.703065 7
4 2 24 1 33 0 0.215039 0
4 2 25 2 0.1074 1 0.278047 0
4 2 26 1 31 1 0.262126 0
4 2 27 1 28 0 0.215082 0
4 2 28 1 26 0 0.251982 0
4 2 29 1 24 1 0.272898 0
4 2 30 1 22 1 0.704374 7
4 2 31 2 0.0933 0 0.704306 7
4 2 32 2 0.1424 0 0.704043 7
4 2 33 2 0.2174 0 0.230789 0
4 2 34 2 0.1888 0 0.246688 0
4 2 35 2 0.1639 0 0.167699 0
4 2 36 1 28 1 0.493647 2
4 2 37 1 35 0 0.18359 0
4 2 38 1 33 1 0.19402 0
4 2 39 2 0.1424 1 0.162442 0
4 2 40 2 0.1237 1 0.215093 0
4 2 41 2 0.1074 0 0.0168843 4
4 2 42 2 0.1074 0 0.704135 7
4 2 43 1 31 1 0.225272 0
4 2 44 2 0.1639 0 0.299174 0
4 2 45 2 0.1424 1 0.0322201 4
4 2 46 1 28 1 0.320248 0
4 2 47 2 0.1424 0 0.0168684 3
4 2 48 1 26 1 0.378005 1
4 2 49 1 33 1 0.220585 0
4 2 50 2 0.1424 1 0.257064 0
4 2 51 2 0.1237 1 0.230863 0
4 2 52 1 31 1 0.241413 0
4 2 53 2 0.1074 1 0.320203 0
4 2 54 1 28 0 0.211424 0
4 2 55 1 26 1 0.70383 7
4 2 56 1 33 0 0.125683 0
4 2 57 2 0.0933 1 0.704301 7
4 2 58 1 31 0 0.178234 0
4 2 59 2 0.1424 0 0.225596 0
4 2 60 1 28 1 0.0156675 3
4 2 61 2 0.1237 0 0.246526 0
4 2 62 2 0.1074 0 0.0168891 4
4 2 63 2 0.1074 1 0.262275 0
4 2 64 1 28 0 0.0168673 4
4 2 65 2 0.0933 0 0.0993953 3
4 2 66 1 28 1 0.104574 0
4 2 67 1 26 0 0.231736 0
4 2 68 2 0.0933 0 0.220311 1
4 2 69 2 0.1424 0 0.188574 0
4 2 70 2 0.1237 0 0.209661 0
4 2 71 2 0.1074 0 0.208647 0
4 2 72 1 24 0 0.314795 0
4 2 73 2 0.0933 1 0.262296 0
4 2 74 2 0.081 1 0.440862 1
4 2 75 2 0.1237 1 0.2468 0
4 2 76 2 0.1074 0 0.383192 1
4 2 77 1 22 0 0.193906 0
4 2 78 1 19 0 0.304339 0
4 2 79 1 17 1 0.699031 7
4 2 80 2 0.1639 0 0.22283 0
4 2 81 2 0.1424 0 0.267636 0
4 2 82 2 0.1237 0 0.704015 7
4 2 83 2 0.1888 1 0.220456 0
4 2 84 1 24 1 0.288448 0
4 2 85 1 22 1 0.704023 7
4 2 86 1 28 0 0.704236 7
4 2 87 1 35 0 0.20048 0
4 2 88 1 33 1 0.241276 0
4 2 89 1 31 1 0.267669 0
4 2 90 2 0.1639 0 0.278044 0
4 2 91 2 0.1424 1 0.0835917 3
4 2 92 1 28 1 0.388554 0
4 2 93 2 0.1424 1 0.236062 0
4 2 94 1 26 1 0.446259 1
4 2 95 2 0.1237 0 0.309862 0
4 2 96 2 0.1074 0 0.55181 2
4 2 97 1 33 0 0.144879 0
4 2 98 2 0.1639 1 0.257349 0
4 2 99 2 0.1424 1 0.0169316 4
4 2 100 2 0.1424 0 0.251877 0
4 2 101 1 31 0 0.230674 0
4 2 102 1 28 0 0.209753 0
4 2 103 1 26 1 0.589336 0
4 2 104 1 24 1 0.0502411 3
4 2 105 2 0.1237 1 0.241373 0
4 2 106 2 0.1074 0 0.472679 1
4 2 107 2 0.1639 1 0.293908 0
4 2 108 1 24 1 0.0502342 5
4 2 109 2 0.1424 0 0.703593 7
4 2 110 1 24 1 0.703976 7
4 2 111 1 31 1 0.29369 0
4 2 112 2 0.2174 0 0.213944 0
4 2 113 1 28 1 0.262421 1
4 2 114 2 0.1888 1 NaN NaN
4 3 1 2 0.3821 0 0.14848 0
4 3 2 1 44 0 0.137264 0
4 3 3 2 0.3318 1 0.147088 0
4 3 4 1 42 1 0.205551 0
4 3 5 2 0.2882 0 0.189148 0
4 3 6 2 0.2503 1 0.135901 0
4 3 7 1 40 0 0.157382 0
4 3 8 1 37 1 0.167601 0
4 3 9 1 35 1 0.209682 0
4 3 10 1 33 0 0.183768 0
4 3 11 1 31 0 0.188733 0
4 3 12 1 28 1 0.125854 0
4 3 13 2 0.2174 1 0.552548 0
4 3 14 2 0.1888 0 0.168025 0
4 3 15 2 0.1639 0 0.183835 0
4 3 16 2 0.1424 1 0.341627 0
4 3 17 2 0.1237 1 0.183796 0
4 3 18 2 0.1074 1 0.70456 7
4 3 19 1 26 0 0.251811 2
4 3 20 1 33 0 0.703993 7
4 3 21 1 40 1 0.309852 7
4 3 22 1 44 1 0.703834 7
4 3 23 2 0.1639 0 0.341293 0
4 3 24 2 0.1424 0 0.162566 1
4 3 25 1 44 1 0.210031 0
4 3 26 2 0.2174 1 0.157411 0
4 3 27 1 42 1 0.188981 0
4 3 28 2 0.1888 0 0.230992 0
4 3 29 2 0.1639 1 0.50977 1
4 3 30 1 40 1 0.220167 0
4 3 31 1 37 0 0.136826 0
4 3 32 1 35 1 0.283358 0
4 3 33 2 0.2503 1 0.194263 0
4 3 34 2 0.2174 0 0.704584 7
4 3 35 2 0.3318 0 0.262276 0
4 3 36 1 33 0 0.179024 0
4 3 37 1 31 0 0.556673 7
4 3 38 1 37 0 0.68282 7
4 3 39 1 44 0 0.184247 0
4 3 40 2 0.2882 0 0.200078 0
4 3 41 1 42 1 0.199563 0
4 3 42 2 0.2503 1 0.204805 0
4 3 43 1 40 0 0.0671299 3
4 3 44 1 40 0 0.162587 0
4 3 45 2 0.2174 0 0.189047 0
4 3 46 1 37 1 0.231076 0
4 3 47 2 0.1888 1 0.204633 0
4 3 48 1 35 1 0.288834 0
4 3 49 1 33 1 0.305071 0
4 3 50 2 0.1639 0 0.40451 0
4 3 51 2 0.1424 1 0.131029 7
4 3 52 1 31 0 0.205624 0
4 3 53 2 0.2174 0 0.199709 0
4 3 54 2 0.1888 1 0.704225 7
4 3 55 2 0.2882 1 0.236467 0
4 3 56 1 28 1 0.357198 0
4 3 57 1 26 0 0.251845 0
4 3 58 2 0.2503 0 0.178113 0
4 3 59 1 24 0 0.288828 0
4 3 60 1 22 0 0.373253 0
4 3 61 2 0.2174 1 0.704884 7
4 3 62 2 0.3318 1 0.141561 0
4 3 63 2 0.2882 1 0.178603 0
4 3 64 1 19 1 0.704247 7
4 3 65 2 0.2503 0 0.210042 0
4 3 66 1 26 0 0.183833 0
4 3 67 2 0.2174 1 0.299734 0
4 3 68 2 0.1888 0 0.267865 0
4 3 69 1 24 1 0.34162 0
4 3 70 2 0.1639 1 0.167842 0
4 3 71 1 22 0 0.703994 7
4 3 72 2 0.1424 0 0.703965 7
4 3 73 2 0.2174 0 0.351793 0
4 3 74 1 28 0 0.241687 0
4 3 75 1 26 0 0.209826 0
4 3 76 1 24 1 0.703947 7
4 3 77 1 31 1 0.704546 7
4 3 78 1 37 1 0.220241 0
4 3 79 1 35 0 0.0168159 4
4 3 80 2 0.1888 0 0.205593 0
4 3 81 2 0.1639 1 0.294588 0
4 3 82 1 35 0 0.704086 7
4 3 83 2 0.1424 1 0.704085 7
4 3 84 2 0.2174 1 0.215263 0
4 3 85 1 42 1 0.283444 0
4 3 86 1 40 0 0.147434 0
4 3 87 2 0.1888 0 0.0838372 7
4 3 88 1 37 1 0.204693 0
4 3 89 2 0.2882 0 NaN NaN
4 4 1 1 44 1 0.704866 7
4 4 2 1 44 1 0.183846 0
4 4 3 2 0.3821 0 0.247027 0
4 4 4 2 0.3318 1 0.21007 0
4 4 5 2 0.2882 1 0.199506 0
4 4 6 2 0.2503 0 0.442022 0
4 4 7 1 42 1 0.215443 0
4 4 8 1 40 1 0.210088 0
4 4 9 1 37 0 0.157156 0
4 4 10 2 0.2174 0 0.141719 0
4 4 11 1 35 1 0.199591 0
4 4 12 2 0.1888 1 0.193994 0
4 4 13 1 33 0 0.167872 0
4 4 14 2 0.1639 0 0.178532 0
4 4 15 1 31 0 0.173188 0
4 4 16 1 28 0 0.199999 0
4 4 17 2 0.1424 1 0.210035 0
4 4 18 1 26 1 0.0337701 3
4 4 19 1 26 1 0.241667 0
4 4 20 2 0.1237 1 0.184033 0
4 4 21 1 24 1 0.351873 0
4 4 22 2 0.1074 1 0.251846 0
4 4 23 1 22 0 0.704543 7
4 4 24 2 0.0933 0 0.704669 7
4 4 25 1 28 1 0.231101 0
4 4 26 2 0.1424 1 0.18908 0
4 4 27 1 26 0 0.268426 0
4 4 28 2 0.1237 0 0.178507 0
4 4 29 2 0.1074 0 0.263485 0
4 4 30 2 0.0933 0 0.225839 0
4 4 31 1 24 0 0.189131 0
4 4 32 2 0.081 0 0.704371 7
4 4 33 2 0.1237 1 0.121218 1
4 4 34 1 22 0 0.30479 0
4 4 35 1 19 1 0.705202 7
4 4 36 1 26 1 0.199563 0
4 4 37 1 24 0 0.246966 0
4 4 38 2 0.1888 1 0.704688 7
4 4 39 2 0.2882 0 0.225856 0
4 4 40 2 0.2503 1 0.262533 0
4 4 41 1 22 0 0.0996691 4
4 4 42 2 0.2174 1 0.168052 0
4 4 43 1 22 0 0.231103 0
4 4 44 2 0.1888 0 0.0993226 3
4 4 45 2 0.1888 1 0.210863 0
4 4 46 1 19 0 0.273238 0
4 4 47 2 0.1639 0 0.0671457 4
4 4 48 2 0.1639 1 0.220613 0
4 4 49 1 17 1 0.546706 1
4 4 50 2 0.1424 0 0.289074 0
4 4 51 2 0.1237 0 0.262853 0
4 4 52 2 0.1074 0 0.351969 0
4 4 53 2 0.0933 1 0.703983 7
4 4 54 1 24 1 0.273099 0
4 4 55 2 0.1424 1 0.215425 0
4 4 56 1 22 1 0.346682 0
4 4 57 1 19 1 0.578251 0
4 4 58 1 17 0 0.136243 1
4 4 59 2 0.1237 0 0.556643 0
4 4 60 1 24 0 0.199863 0
4 4 61 1 22 0 0.0675932 3
4 4 62 1 22 0 0.704774 7
4 4 63 1 28 1 0.215347 0
4 4 64 1 26 0 0.178222 0
4 4 65 2 0.1074 1 0.704046 7
4 4 66 1 24 1 0.320468 1
4 4 67 1 31 0 0.237167 0
4 4 68 2 0.1639 1 0.173271 0
4 4 69 1 28 0 0.215844 0
4 4 70 1 26 1 0.0943922 3
4 4 71 2 0.1424 0 0.230769 0
4 4 72 1 26 1 0.304745 0
4 4 73 2 0.1237 1 0.194608 0
4 4 74 1 24 1 0.294046 0
4 4 75 2 0.1074 0 0.625463 7
4 4 76 2 0.1639 0 0.683466 7
4 4 77 1 22 0 0.272901 0
4 4 78 1 19 0 0.27789 0
4 4 79 2 0.2503 1 0.184173 0
4 4 80 2 0.2174 1 0.13102 2
4 4 81 2 0.3318 0 0.194713 0
4 4 82 2 0.2882 1 0.220568 0
4 4 83 1 17 1 0.246353 1
4 4 84 1 24 1 0.377801 0
4 4 85 2 0.2503 0 0.246876 0
4 4 86 1 22 0 0.278047 0
4 4 87 2 0.2174 0 0.199428 0
4 4 88 1 19 1 0.0671157 4
4 4 89 1 19 1 0.704009 7
4 4 90 1 26 1 0.220431 0
4 4 91 2 0.1888 0 0.188997 0
4 4 92 2 0.1639 0 0.225916 0
4 4 93 2 0.1424 1 0.173094 0
4 4 94 2 0.1237 1 0.189052 0
4 4 95 1 24 0 0.115352 0
4 4 96 1 22 0 0.703948 7
4 4 97 2 0.1074 0 0.704075 7
4 4 98 1 28 1 0.194255 0
4 4 99 2 0.1639 0 0.241189 0
4 4 100 2 0.1424 1 0.293871 0
4 4 101 1 26 0 0.703975 7
4 4 102 2 0.1237 0 0.635775 7
4 4 103 1 33 1 NaN NaN
4 5 1 1 44 0 0.151245 0
4 5 2 2 0.3821 0 0.172959 0
4 5 3 2 0.3318 0 0.172926 0
4 5 4 2 0.2882 1 0.199255 0
4 5 5 1 42 0 0.120456 0
4 5 6 1 40 0 0.0335541 5
4 5 7 1 40 0 0.16246 0
4 5 8 1 37 0 0.151989 0
4 5 9 1 35 1 0.0168836 5
4 5 10 2 0.2503 0 0.178325 0
4 5 11 2 0.2174 1 0.204093 0
4 5 12 1 35 1 0.204275 0
4 5 13 1 33 1 0.30211 0
4 5 14 1 31 1 0.173733 0
4 5 15 2 0.1888 1 0.0820476 3
4 5 16 2 0.1888 1 0.183525 0
4 5 17 2 0.1639 1 0.209873 0
4 5 18 1 28 1 0.434836 0
4 5 19 2 0.1424 0 0.157278 0
4 5 20 1 26 0 0.236101 0
4 5 21 1 24 1 0.215156 7
4 5 22 2 0.1237 1 0.066909 4
4 5 23 1 31 0 0.172995 0
4 5 24 2 0.1237 0 0.194035 0
4 5 25 2 0.1074 0 0.209872 0
4 5 26 2 0.0933 0 0.293891 0
4 5 27 2 0.081 1 0.193907 1
4 5 28 1 28 0 0.0836081 3
4 5 29 2 0.1237 1 0.704228 7
4 5 30 2 0.1888 1 0.19939 0
4 5 31 1 28 1 0.519766 0
4 5 32 2 0.1639 1 0.177979 0
4 5 33 2 0.1424 0 0.283343 0
4 5 34 1 26 0 0.0168698 4
4 5 35 1 26 1 0.209885 0
4 5 36 2 0.1237 1 0.22038 0
4 5 37 1 24 0 0.0835934 4
4 5 38 1 24 0 0.152048 0
4 5 39 1 22 1 0.0168741 4
4 5 40 1 22 0 0.173023 0
4 5 41 2 0.1074 1 0.225566 0
4 5 42 1 19 1 0.273021 1
4 5 43 1 26 1 0.283457 0
4 5 44 1 24 1 0.530696 1
4 5 45 1 31 1 0.24657 0
4 5 46 2 0.0933 0 0.367507 1
4 5 47 1 28 1 0.514785 0
4 5 48 1 26 1 0.704555 7
4 5 49 2 0.1424 0 0.315061 0
4 5 50 2 0.1237 1 0.417945 1
4 5 51 2 0.1888 1 0.13622 0
4 5 52 2 0.1639 0 0.235998 0
4 5 53 2 0.1424 0 0.173018 0
4 5 54 1 33 1 0.246492 0
4 5 55 1 31 1 0.0168749 4
4 5 56 1 31 0 0.0168712 3
4 5 57 1 31 0 0.193966 0
4 5 58 2 0.1237 1 0.278175 0
4 5 59 2 0.1074 1 0.393958 0
4 5 60 2 0.0933 1 0.241461 0
4 5 61 1 28 0 0.21504 0
4 5 62 1 26 1 0.21486 0
4 5 63 2 0.081 0 0.178181 0
4 5 64 1 24 1 0.402683 0
4 5 65 1 22 0 0.167726 0
4 5 66 1 19 0 0.0168517 3
4 5 67 1 19 0 0.345119 0
4 5 68 2 0.0703 0 0.704148 7
4 5 69 2 0.1074 1 0.383385 0
4 5 70 1 17 1 0.125721 1
4 5 71 1 24 0 0.704348 7
4 5 72 2 0.0933 0 0.704088 7
4 5 73 1 31 1 0.18796 0
4 5 74 2 0.1424 1 0.225646 0
4 5 75 2 0.1237 1 0.220293 0
4 5 76 1 28 0 0.262367 0
4 5 77 2 0.1074 0 0.492019 7
4 5 78 1 26 1 0.0836066 3
4 5 79 2 0.1639 0 0.178421 0
4 5 80 1 26 0 0.188662 0
4 5 81 2 0.1424 0 0.130886 0
4 5 82 1 24 1 0.703864 7
4 5 83 2 0.1237 1 0.199224 0
4 5 84 2 0.1074 0 0.704535 7
4 5 85 1 31 1 0.220231 0
4 5 86 1 28 1 0.229805 0
4 5 87 2 0.1639 0 0.23084 0
4 5 88 1 26 0 0.246542 0
4 5 89 1 24 0 0.225682 0
4 5 90 1 22 1 0.700306 7
4 5 91 2 0.1424 0 0.0335563 4
4 5 92 1 28 1 0.204573 0
4 5 93 2 0.1424 0 0.704368 7
4 5 94 2 0.2174 0 0.214757 0
4 5 95 1 26 1 0.0835596 4
4 5 96 1 26 1 0.251859 0
4 5 97 2 0.1888 1 0.203693 0
4 5 98 1 24 1 0.283422 0
4 5 99 1 22 0 0.225556 0
4 5 100 2 0.1639 1 0.236242 0
4 5 101 2 0.1424 0 0.180356 0
4 5 102 2 0.1237 0 NaN NaN
4 6 1 2 0.3821 0 0.22572 0
4 6 2 1 44 0 0.146794 0
4 6 3 2 0.3318 0 0.225851 0
4 6 4 2 0.2882 0 0.194117 0
4 6 5 2 0.2503 1 0.157172 0
4 6 6 1 42 1 0.236047 0
4 6 7 1 40 1 0.209888 0
4 6 8 1 37 1 0.25733 0
4 6 9 2 0.2174 0 0.232049 0
4 6 10 1 35 0 0.110228 0
4 6 11 1 33 0 0.157596 0
4 6 12 2 0.1888 1 0.236444 0
4 6 13 1 31 0 0.0675187 3
4 6 14 1 31 1 0.199463 0
4 6 15 2 0.1639 1 0.189468 0
4 6 16 1 28 0 0.204771 0
4 6 17 2 0.1424 1 0.251938 0
4 6 18 1 26 0 0.241654 0
4 6 19 1 24 0 0.183718 0
4 6 20 1 22 0 0.70471 7
4 6 21 2 0.1237 1 0.336386 0
4 6 22 2 0.1074 1 0.0175586 5
4 6 23 1 28 1 0.283785 0
4 6 24 1 26 1 0.389145 0
4 6 25 2 0.1074 0 0.704949 7
4 6 26 2 0.1639 0 0.231029 0
4 6 27 1 24 1 0.225833 1
4 6 28 2 0.1424 1 0.484481 7
4 6 29 2 0.2174 0 0.236184 0
4 6 30 2 0.1888 1 0.251797 0
4 6 31 2 0.1639 1 0.22923 0
4 6 32 1 31 0 0.157087 0
4 6 33 1 28 1 0.167911 0
4 6 34 2 0.1424 1 0.194123 0
4 6 35 2 0.1237 0 0.267796 0
4 6 36 2 0.1074 0 0.0169344 5
4 6 37 2 0.1074 0 0.703758 7
4 6 38 1 26 0 0.246578 0
4 6 39 1 24 1 0.42045 0
4 6 40 2 0.1639 0 0.226205 0
4 6 41 2 0.1424 1 0.209883 0
4 6 42 1 22 1 0.136203 1
4 6 43 1 28 0 0.246709 0
4 6 44 2 0.1237 0 0.325792 0
4 6 45 1 26 1 0.204548 0
4 6 46 2 0.1074 0 0.0335488 4
4 6 47 1 24 1 0.0835677 3
4 6 48 1 24 1 0.704502 7
4 6 49 2 0.1074 0 0.704291 7
4 6 50 2 0.1639 1 0.0205224 4
4 6 51 2 0.1639 0 0.593897 0
4 6 52 1 31 0 0.183535 0
4 6 53 1 28 1 0.288967 0
4 6 54 2 0.1424 1 0.215226 0
4 6 55 1 26 0 0.167835 0
4 6 56 2 0.1237 0 0.30549 0
4 6 57 1 24 1 0.704437 7
4 6 58 2 0.1074 1 0.704725 7
4 6 59 2 0.1639 0 0.0993256 3
4 6 60 1 31 1 0.22027 0
4 6 61 2 0.1639 1 0.70526 7
4 6 62 2 0.2503 1 0.0836267 7
4 6 63 1 28 1 0.704417 7
4 6 64 1 35 0 NaN NaN
4 7 1 2 0.3821 1 0.220446 0
4 7 2 1 44 0 0.159156 0
4 7 3 2 0.3318 1 0.301058 0
4 7 4 2 0.2882 1 0.141389 0
4 7 5 1 42 1 0.225574 0
4 7 6 1 40 0 0.246461 0
4 7 7 1 37 0 0.141439 0
4 7 8 2 0.2503 1 0.204573 0
4 7 9 2 0.2174 0 0.543803 7
4 7 10 1 35 1 0.104647 0
4 7 11 1 33 1 0.162456 0
4 7 12 2 0.3318 0 0.199348 0
4 7 13 1 31 0 0.0335527 5
4 7 14 2 0.2882 0 0.246585 0
4 7 15 1 31 0 0.251099 0
4 7 16 1 28 1 0.188762 0
4 7 17 2 0.2503 0 0.262579 0
4 7 18 2 0.2174 0 0.194164 0
4 7 19 2 0.1888 1 0.194027 0
4 7 20 2 0.1639 0 0.25709 0
4 7 21 1 26 1 0.704072 7
4 7 22 1 33 1 0.225498 0
4 7 23 2 0.1424 0 0.704179 7
4 7 24 2 0.2174 0 0.193783 0
4 7 25 2 0.1888 1 0.194023 0
4 7 26 1 31 1 0.283563 0
4 7 27 1 28 1 0.704447 7
4 7 28 2 0.1639 1 0.225621 0
4 7 29 2 0.1424 1 0.0203867 3
4 7 30 1 35 0 0.188723 0
4 7 31 1 33 1 0.21506 0
4 7 32 1 31 0 0.236192 0
4 7 33 1 28 1 0.236202 0
4 7 34 1 26 0 0.178209 0
4 7 35 1 24 0 0.176239 0
4 7 36 2 0.1424 0 0.246704 0
4 7 37 2 0.1237 1 0.314994 1
4 7 38 2 0.1888 0 0.236185 0
4 7 39 2 0.1639 1 0.704297 7
4 7 40 2 0.2503 1 0.189208 0
4 7 41 1 22 1 0.60973 7
4 7 42 2 0.2174 0 0.255387 0
4 7 43 1 28 0 0.18876 0
4 7 44 2 0.1888 1 0.0835898 3
4 7 45 1 26 1 0.257244 0
4 7 46 1 24 1 0.262446 0
4 7 47 1 22 0 0.262599 0
4 7 48 1 19 1 0.131021 0
4 7 49 2 0.1888 0 0.194039 0
4 7 50 1 17 0 0.0335518 3
4 7 51 2 0.1639 0 0.257131 0
4 7 52 1 17 1 0.704513 7
4 7 53 1 24 0 0.188857 0
4 7 54 1 22 1 0.599265 1
4 7 55 2 0.1424 1 0.236296 0
4 7 56 2 0.1237 1 0.0669171 3
4 7 57 2 0.1237 1 0.213794 0
4 7 58 2 0.1074 1 0.252019 0
4 7 59 1 28 1 0.433849 0
4 7 60 1 26 0 0.214996 0
4 7 61 2 0.0933 0 0.28331 0
4 7 62 2 0.081 1 0.0669158 3
4 7 63 2 0.081 1 0.21501 0
4 7 64 1 24 0 0.0993881 3
4 7 65 1 24 1 0.704215 7
4 7 66 1 31 0 0.157286 0
4 7 67 1 28 1 0.188847 0
4 7 68 1 26 1 0.278361 0
4 7 69 2 0.0703 1 0.246735 0
4 7 70 1 24 0 0.704005 7
4 7 71 2 0.0611 0 0.619937 7
4 7 72 2 0.0933 0 0.693318 7
4 7 73 2 0.1424 0 0.704064 7
4 7 74 2 0.2174 0 0.703893 7
4 7 75 2 0.3318 0 0.18871 0
4 7 76 1 31 0 0.293855 0
4 7 77 1 28 1 0.0335522 4
4 7 78 1 28 0 0.167759 0
4 7 79 1 26 0 0.246698 0
4 7 80 2 0.2882 0 0.146741 0
4 7 81 2 0.2503 0 0.141487 0
4 7 82 2 0.2174 1 0.225648 0
4 7 83 2 0.1888 1 0.162486 0
4 7 84 1 24 1 0.703941 7
4 7 85 1 31 1 0.194155 0
4 7 86 1 28 1 0.236028 0
4 7 87 2 0.1639 1 NaN NaN
4 8 1 1 44 1 0.703976 7
4 8 2 2 0.3821 1 0.167703 0
4 8 3 2 0.3318 0 0.188826 0
4 8 4 1 44 1 0.188854 0
4 8 5 1 42 1 0.0669257 4
4 8 6 1 42 1 0.178318 0
4 8 7 1 40 1 0.25194 0
4 8 8 2 0.2882 0 0.0669176 4
4 8 9 2 0.2882 1 0.183572 0
4 8 10 2 0.2503 1 0.157901 0
4 8 11 1 37 0 0.194028 0
4 8 12 1 35 0 0.130939 0
4 8 13 2 0.2174 1 0.199568 0
4 8 14 1 33 0 0.209862 0
4 8 15 1 31 0 0.173165 0
4 8 16 2 0.1888 0 0.131014 2
4 8 17 2 0.2882 0 0.151984 0
4 8 18 2 0.2503 0 0.178261 0
4 8 19 2 0.2174 0 0.173029 0
4 8 20 1 28 1 0.2362 0
4 8 21 2 0.1888 1 0.173068 0
4 8 22 1 26 0 0.151757 0
4 8 23 2 0.1639 1 0.215276 0
4 8 24 2 0.1424 1 0.0502161 3
4 8 25 2 0.1424 1 0.183625 0
4 8 26 1 24 0 0.0168913 4
4 8 27 2 0.1237 0 0.204637 0
4 8 28 1 24 1 0.236127 1
4 8 29 1 31 0 0.157299 0
4 8 30 1 28 1 0.32561 0
4 8 31 1 26 1 0.325727 0
4 8 32 1 24 1 0.21519 0
4 8 33 2 0.1074 0 0.425113 0
4 8 34 2 0.0933 1 0.267864 0
4 8 35 2 0.081 0 0.265315 0
4 8 36 1 22 0 0.704502 7
4 8 37 1 28 1 0.194108 0
4 8 38 1 26 0 0.167872 0
4 8 39 2 0.0703 0 0.0793857 7
4 8 40 1 24 0 0.0335928 3
4 8 41 2 0.1074 0 0.162571 0
4 8 42 1 24 0 0.288772 0
4 8 43 1 22 0 0.215281 0
4 8 44 1 19 1 0.409812 1
4 8 45 2 0.0933 0 0.704556 7
4 8 46 1 26 0 0.146663 0
4 8 47 2 0.1424 0 0.19942 0
4 8 48 1 24 1 0.016863 4
4 8 49 2 0.1237 1 0.209927 0
4 8 50 2 0.1074 1 0.246783 0
4 8 51 1 24 1 0.262471 1
4 8 52 1 31 0 0.167716 0
4 8 53 2 0.0933 1 0.493908 0
4 8 54 2 0.081 0 0.0313475 3
4 8 55 1 28 0 0.167728 0
4 8 56 1 26 1 0.183585 0
4 8 57 1 24 1 0.0194258 3
4 8 58 1 24 1 0.304559 0
4 8 59 1 22 1 0.704576 7
4 8 60 2 0.081 0 0.473146 1
4 8 61 2 0.1237 0 0.0155148 4
4 8 62 2 0.1237 0 0.230994 0
4 8 63 2 0.1074 0 0.0168817 3
4 8 64 1 28 1 0.28358 0
4 8 65 2 0.1074 1 0.159664 0
4 8 66 2 0.0933 0 0.488981 7
4 8 67 2 0.1424 0 0.704643 7
4 8 68 2 0.2174 0 0.1678 0
4 8 69 2 0.1888 0 0.191914 0
4 8 70 1 26 1 0.448303 1
4 8 71 1 33 1 0.215111 0
4 8 72 1 31 1 0.199465 0
4 8 73 2 0.1639 1 0.120408 0
4 8 74 1 28 0 0.0502256 4
4 8 75 1 28 1 0.236257 0
4 8 76 2 0.1424 1 0.162684 0
4 8 77 1 26 1 0.0297576 3
4 8 78 2 0.1237 0 0.309719 0
4 8 79 1 26 0 0.140851 0
4 8 80 1 24 0 0.161536 0
4 8 81 1 22 0 0.20069 0
4 8 82 2 0.1074 0 0.251775 0
4 8 83 1 19 1 0.704268 7
4 8 84 1 26 1 0.309815 0
4 8 85 1 24 0 0.267771 0
4 8 86 2 0.0933 0 0.126936 2
4 8 87 2 0.1424 0 0.704133 7
4 8 88 2 0.2174 0 0.204327 0
4 8 89 2 0.1888 1 NaN NaN
4 9 1 2 0.3821 0 0.704516 7
4 9 2 2 0.3821 0 0.152034 0
4 9 3 2 0.3318 0 0.0820443 3
4 9 4 2 0.3318 0 0.257099 0
4 9 5 2 0.2882 1 0.0848253 4
4 9 6 1 44 0 0.167806 0
4 9 7 1 42 1 0.199375 0
4 9 8 1 40 0 0.185703 0
4 9 9 2 0.2882 0 0.199439 0
4 9 10 1 37 0 0.138288 0
4 9 11 1 35 1 0.227266 0
4 9 12 2 0.2503 1 0.0911005 4
4 9 13 2 0.2503 0 0.173001 0
4 9 14 2 0.2174 1 0.246671 0
4 9 15 1 33 1 0.26247 0
4 9 16 1 31 0 0.267595 0
4 9 17 1 28 1 0.29394 0
4 9 18 2 0.1888 1 0.213881 0
4 9 19 2 0.1639 1 0.236228 0
4 9 20 2 0.1424 1 0.220391 0
4 9 21 1 26 0 0.283507 0
4 9 22 1 24 1 0.660576 7
4 9 23 1 31 1 0.522331 1
4 9 24 2 0.1237 1 0.20453 0
4 9 25 2 0.1074 1 0.267791 0
4 9 26 1 37 0 0.188839 0
4 9 27 2 0.0933 0 0.273153 0
4 9 28 2 0.081 0 0.609886 0
4 9 29 2 0.0703 1 0.704248 7
4 9 30 2 0.1074 1 0.247566 0
4 9 31 2 0.0933 0 0.704119 7
4 9 32 2 0.1424 0 0.29412 0
4 9 33 1 35 0 0.0334944 4
4 9 34 1 35 0 0.178335 0
4 9 35 2 0.1237 0 0.288629 0
4 9 36 1 33 1 0.308973 0
4 9 37 1 31 0 0.196657 0
4 9 38 1 28 1 0.236182 0
4 9 39 2 0.1074 1 0.299297 0
4 9 40 1 26 1 0.162639 0
4 9 41 1 24 1 0.278311 0
4 9 42 2 0.0933 0 0.704454 7
4 9 43 1 22 0 0.697127 7
4 9 44 2 0.1424 0 0.704598 7
4 9 45 1 28 1 0.257191 0
4 9 46 1 26 0 0.220507 0
4 9 47 2 0.2174 1 0.225259 0
4 9 48 2 0.1888 0 0.204621 0
4 9 49 2 0.1639 1 0.0994277 3
4 9 50 2 0.1639 1 0.231026 0
4 9 51 1 24 0 0.230858 0
4 9 52 2 0.1424 0 0.088866 3
4 9 53 2 0.1424 0 0.704505 7
4 9 54 1 22 0 0.390997 0
4 9 55 1 19 0 0.325491 0
4 9 56 1 17 1 0.704355 7
4 9 57 2 0.2174 0 0.209859 0
4 9 58 2 0.1888 0 0.141495 0
4 9 59 2 0.1639 0 0.194095 0
4 9 60 2 0.1424 1 0.215126 0
4 9 61 2 0.1237 1 0.139619 0
4 9 62 1 24 1 0.309789 0
4 9 63 1 22 1 0.483692 1
4 9 64 1 28 1 0.245623 0
4 9 65 1 26 1 0.241258 0
4 9 66 1 24 1 0.316204 0
4 9 67 2 0.1074 1 0.373292 0
4 9 68 2 0.0933 1 0.651636 7
4 9 69 2 0.1424 0 0.215211 0
4 9 70 1 22 0 0.223353 0
4 9 71 1 19 1 0.399373 1
4 9 72 2 0.1237 0 0.194195 0
4 9 73 1 26 1 0.261546 0
4 9 74 1 24 1 0.0993336 3
4 9 75 2 0.1074 0 0.257242 0
4 9 76 1 24 1 0.331902 0
4 9 77 2 0.0933 1 0.2469 0
4 9 78 1 22 0 0.21515 0
4 9 79 1 19 1 0.704134 7
4 9 80 2 0.081 1 0.704402 7
4 9 81 1 26 0 0.20455 0
4 9 82 2 0.1237 1 0.700163 7
4 9 83 2 0.1888 0 0.198814 0
4 9 84 1 24 1 0.70452 7
4 9 85 1 31 1 0.703901 7
4 9 86 1 37 1 0.641481 7
4 9 87 2 0.1639 1 0.204505 0
4 9 88 1 44 0 0.215015 0
4 9 89 1 42 1 0.215104 0
4 9 90 2 0.1424 1 0.241336 0
4 9 91 2 0.1237 1 0.266941 0
4 9 92 2 0.1074 0 0.703775 7
4 9 93 1 40 0 0.0168125 3
4 9 94 1 40 0 0.162589 0
4 9 95 1 37 1 0.199326 0
4 9 96 1 35 0 0.293282 0
4 9 97 1 33 1 0.665583 7
4 9 98 1 40 0 0.181847 0
4 9 99 2 0.1639 0 0.220342 0
4 9 100 2 0.1424 0 0.288834 2
4 9 101 1 37 0 0.209854 0
4 9 102 1 35 1 0.630761 7
4 9 103 2 0.2174 1 0.194104 0
4 9 104 2 0.1888 1 0.17301 0
4 9 105 2 0.1639 0 0.341431 0
4 9 106 1 42 1 0.194073 0
4 9 107 1 40 1 0.225617 0
4 9 108 2 0.1424 1 NaN NaN
4 10 1 1 44 0 0.16267 0
4 10 2 1 42 1 0.205231 0
4 10 3 1 40 1 0.215376 0
4 10 4 2 0.3821 0 0.23664 0
4 10 5 1 37 1 0.304843 0
4 10 6 2 0.3318 1 0.146592 0
4 10 7 1 35 0 0.104873 1
4 10 8 1 42 0 0.204725 0
4 10 9 2 0.2882 0 0.231095 0
4 10 10 2 0.2503 1 0.295123 0
4 10 11 2 0.2174 1 0.210395 0
4 10 12 1 40 1 0.188825 0
4 10 13 2 0.1888 1 0.204944 0
4 10 14 1 37 0 0.210506 0
4 10 15 2 0.1639 0 0.115811 0
4 10 16 1 35 0 0.167927 0
4 10 17 2 0.1424 0 0.268349 0
4 10 18 1 33 1 0.204593 0
4 10 19 2 0.1237 0 0.472978 0
4 10 20 1 31 0 0.0171002 3
4 10 21 2 0.1074 1 0.519907 7
4 10 22 2 0.1639 0 0.316237 0
4 10 23 1 31 1 0.262467 0
4 10 24 1 28 0 0.704363 7
4 10 25 2 0.1424 1 0.225774 0
4 10 26 2 0.1237 1 0.083857 4
4 10 27 1 35 1 0.205044 0
4 10 28 1 33 1 0.194019 0
4 10 29 2 0.1237 0 0.44652 7
4 10 30 1 31 0 0.21508 0
4 10 31 2 0.1888 1 0.294575 0
4 10 32 2 0.1639 0 0.267888 0
4 10 33 1 28 0 0.0510328 5
4 10 34 2 0.1424 0 0.273223 2
4 10 35 2 0.2174 1 0.215816 0
4 10 36 1 28 0 0.199493 0
4 10 37 2 0.1888 0 0.12155 0
4 10 38 2 0.1639 0 0.236382 0
4 10 39 1 26 0 0.209916 0
4 10 40 1 24 0 0.241571 0
4 10 41 2 0.1424 1 0.63596 7
4 10 42 2 0.2174 1 0.194142 0
4 10 43 1 22 0 0.315956 0
4 10 44 2 0.1888 1 0.267885 0
4 10 45 1 19 0 0.626096 7
4 10 46 1 26 0 0.0340382 3
4 10 47 2 0.1639 0 0.704154 7
4 10 48 1 26 1 0.267932 0
4 10 49 1 24 1 0.630873 7
4 10 50 1 31 1 0.210679 0
4 10 51 1 28 1 0.215322 0
4 10 52 1 26 0 0.620562 7
4 10 53 2 0.2503 0 0.199325 2
4 10 54 1 33 0 0.225894 0
4 10 55 2 0.3821 1 0.162672 0
4 10 56 2 0.3318 0 0.216239 0
4 10 57 2 0.2882 0 0.200058 0
4 10 58 2 0.2503 0 0.704631 7
4 10 59 1 31 0 0.0509949 3
4 10 60 1 31 1 0.22127 0
4 10 61 2 0.3821 0 0.162734 0
4 10 62 2 0.3318 1 0.157312 0
4 10 63 1 28 0 0.215305 0
4 10 64 2 0.2882 1 NaN NaN
