# Supplementary material for: Crossmodal Integration Improves Sensory Detection Thresholds in the Ferret
Source: PLoS One. 2015 May 13;10(5):e0124952. doi: 10.1371/journal.pone.0124952 (PMC4430165; doi:10.1371/journal.pone.0124952)
Supplement: S2 Dataset — (TXT) [file pone.0124952.s003.txt]

animalNumber session trial trialType(A=1;V=2:Av=3;Va=4) amplitude left0/Right1 RT(sec) outcome(nan=undefined;0=hit;1=false;2=wrong;3=fastHit;4=fastFalse;5=fastWrong;6=fastMixed;7=noResponse)
1 1 1 4 0.3821 0 0.178189 0
1 1 2 3 50 1 0.162471 0
1 1 3 4 0.3318 0 0.162328 0
1 1 4 3 48 1 0.187757 0
1 1 5 3 47 1 0.188784 0
1 1 6 2 0.3821 0 0.146657 0
1 1 7 1 50 0 0.23602 0
1 1 8 2 0.3318 1 0.136183 0
1 1 9 4 0.2882 0 0.167726 0
1 1 10 1 48 1 0.186712 0
1 1 11 1 47 1 0.173054 0
1 1 12 1 46 0 0.228918 0
1 1 13 2 0.2882 0 0.209577 0
1 1 14 1 44 0 0.267632 0
1 1 15 3 46 1 0.188792 0
1 1 16 4 0.2503 0 0.178172 0
1 1 17 4 0.2174 0 0.199121 0
1 1 18 2 0.2503 1 0.21507 0
1 1 19 3 44 1 0.294234 0
1 1 20 1 43 1 0.70442 7
1 1 21 2 0.2174 1 0.167891 0
1 1 22 2 0.1888 0 0.172991 0
1 1 23 3 43 0 0.704395 7
1 1 24 1 47 0 0.225706 0
1 1 25 1 46 1 0.180329 0
1 1 26 4 0.1888 1 0.166471 0
1 1 27 2 0.1639 1 0.173005 0
1 1 28 2 0.1424 0 0.257251 0
1 1 29 3 47 0 0.113491 0
1 1 30 4 0.1639 0 0.199286 0
1 1 31 1 44 1 0.293934 0
1 1 32 4 0.1424 1 0.230726 0
1 1 33 3 46 0 0.0502433 3
1 1 34 3 46 0 0.22036 0
1 1 35 4 0.1237 1 0.178345 0
1 1 36 3 44 0 0.25703 0
1 1 37 2 0.1237 0 0.220366 0
1 1 38 1 43 0 0.703028 7
1 1 39 3 43 1 0.251985 0
1 1 40 1 47 1 0.246532 0
1 1 41 1 46 1 0.159611 0
1 1 42 1 44 0 0.257185 0
1 1 43 1 43 0 0.230952 0
1 1 44 1 41 0 0.425429 0
1 1 45 4 0.1074 1 0.0335712 3
1 1 46 2 0.1074 0 0.230923 0
1 1 47 3 41 1 0.241381 0
1 1 48 3 40 0 0.246612 0
1 1 49 4 0.1074 1 0.302221 0
1 1 50 4 0.0933 1 0.210483 0
1 1 51 3 39 1 0.251214 0
1 1 52 2 0.0933 1 0.199701 0
1 1 53 2 0.081 0 0.288723 0
1 1 54 2 0.0703 0 0.704483 7
1 1 55 4 0.081 0 0.704116 7
1 1 56 4 0.1237 0 0.230904 0
1 1 57 3 37 1 0.224763 0
1 1 58 3 36 0 0.0669168 4
1 1 59 1 40 0 0.206237 0
1 1 60 4 0.1074 0 0.0669345 4
1 1 61 2 0.1074 0 0.215211 0
1 1 62 4 0.1074 1 0.167813 0
1 1 63 2 0.0933 1 0.146689 1
1 1 64 1 39 1 0.336119 1
1 1 65 4 0.0933 1 0.215049 1
1 1 66 2 0.1424 1 0.206231 0
1 1 67 3 36 0 0.703915 7
1 1 68 3 40 1 0.70401 7
1 1 69 1 43 1 0.262538 0
1 1 70 2 0.1237 1 0.14141 0
1 1 71 4 0.1424 1 0.188816 0
1 1 72 3 44 0 0.169319 0
1 1 73 2 0.1074 1 0.17299 0
1 1 74 4 0.1237 0 0.183402 0
1 1 75 3 43 0 0.20941 0
1 1 76 4 0.1074 0 0.203951 0
1 1 77 4 0.0933 0 0.704383 7
1 1 78 3 41 0 0.225611 0
1 1 79 1 41 1 0.257154 0
1 1 80 1 40 0 0.283615 0
1 1 81 2 0.0933 1 0.19936 0
1 1 82 2 0.081 0 0.25701 0
1 1 83 2 0.0703 0 0.227622 0
1 1 84 1 39 1 0.703462 7
1 1 85 1 43 1 0.161457 2
1 1 86 4 0.1424 0 0.233429 0
1 1 87 2 0.0611 0 0.230812 0
1 1 88 1 47 1 0.230929 0
1 1 89 4 0.1237 0 0.190355 0
1 1 90 3 40 0 0.0324263 3
1 1 91 1 46 1 0.188915 0
1 1 92 4 0.1074 0 0.226872 0
1 1 93 1 44 1 0.152099 0
1 1 94 3 40 0 0.256999 0
1 1 95 3 39 1 0.304379 0
1 1 96 4 0.0933 1 0.183483 0
1 1 97 4 0.081 1 0.188849 1
1 1 98 1 43 0 0.241344 0
1 1 99 3 37 0 0.299317 0
1 1 100 1 41 0 0.225561 0
1 1 101 3 36 0 0.209773 0
1 1 102 4 0.1237 0 0.162548 0
1 1 103 2 0.0531 1 0.224984 0
1 1 104 4 0.1074 0 0.204588 0
1 1 105 1 40 0 0.199382 0
1 1 106 3 34 1 0.215159 0
1 1 107 3 33 1 0.183518 1
1 1 108 1 39 1 0.703956 7
1 1 109 1 43 1 0.272966 0
1 1 110 2 0.0461 1 0.462241 1
1 1 111 2 0.0703 1 0.183525 0
1 1 112 4 0.0933 1 0.235998 0
1 1 113 4 0.081 1 0.199233 0
1 1 114 2 0.0611 0 0.199116 0
1 1 115 3 37 1 0.704056 7
1 1 116 3 41 1 0.240778 0
1 1 117 2 0.0531 1 0.215063 1
1 1 118 4 0.0703 1 0.220245 0
1 1 119 2 0.081 1 0.109972 1
1 1 120 3 40 1 0.19675 0
1 1 121 2 0.1237 1 0.130914 0
1 1 122 2 0.1074 0 0.130918 0
1 1 123 1 41 0 0.251902 0
1 1 124 4 0.0611 0 0.704099 7
1 1 125 4 0.0933 0 0.220039 0
1 1 126 1 40 0 0.0835955 4
1 1 127 1 40 1 0.183492 0
1 1 128 1 39 0 0.0796933 3
1 1 129 2 0.0933 1 0.17298 0
1 1 130 2 0.081 0 0.220348 0
1 1 131 3 39 0 0.130951 1
1 1 132 1 39 0 0.251955 0
1 1 133 3 43 0 0.188917 0
1 1 134 4 0.081 1 0.21519 0
1 1 135 2 0.0703 1 0.383357 0
1 1 136 3 41 1 0.211917 0
1 1 137 2 0.0611 0 0.688152 7
1 1 138 1 37 0 0.704051 7
1 1 139 4 0.0703 1 0.262576 0
1 1 140 2 0.0933 0 0.231056 0
1 1 141 2 0.081 1 0.252817 0
1 1 142 2 0.0703 0 0.0168777 3
1 1 143 1 41 1 0.275159 0
1 1 144 3 40 0 0.141448 0
1 1 145 1 40 1 0.016881 4
1 1 146 4 0.0611 1 0.199472 0
1 1 147 3 39 0 0.230866 0
1 1 148 4 0.0531 1 0.666976 1
1 1 149 2 0.0703 1 0.157155 1
1 1 150 4 0.081 0 0.230732 0
1 1 151 1 40 0 0.263197 0
1 1 152 2 0.1074 1 0.160299 0
1 1 153 3 37 1 0.23136 0
1 1 154 1 39 0 0.26233 0
1 1 155 1 37 1 0.451475 1
1 1 156 1 41 1 0.251873 0
1 1 157 4 0.0703 1 0.236075 0
1 1 158 3 36 1 0.183504 0
1 1 159 3 34 1 0.367398 0
1 1 160 2 0.0933 0 0.194193 0
1 1 161 4 0.0611 0 0.314966 0
1 1 162 3 33 0 0.315095 1
1 1 163 4 0.0531 0 0.703945 7
1 1 164 3 37 0 0.251838 0
1 1 165 1 40 1 0.293943 0
1 1 166 4 0.081 0 0.251886 0
1 1 167 1 39 1 0.0836068 4
1 1 168 1 39 1 0.246668 0
1 1 169 1 37 0 0.236185 0
1 1 170 2 0.081 1 0.169613 0
1 1 171 4 0.0703 0 0.209853 0
1 1 172 4 0.0611 1 0.29408 0
1 1 173 1 36 1 0.262422 0
1 1 174 3 36 1 0.704045 7
1 1 175 4 0.0531 1 0.493969 0
1 1 176 1 34 0 0.264585 0
1 1 177 3 40 0 0.225414 0
1 1 178 4 0.0461 1 0.704268 7
1 1 179 4 0.0703 0 0.209749 0
1 1 180 3 39 1 0.205197 0
1 1 181 2 0.0703 0 0.262557 0
1 1 182 4 0.0611 1 0.191315 0
1 1 183 3 37 0 0.254759 0
1 1 184 3 36 0 0.70414 7
1 1 185 2 0.0611 1 0.357115 0
1 1 186 2 0.0531 0 0.25206 0
1 1 187 1 33 0 0.258767 0
1 1 188 4 0.0531 1 0.0151409 3
1 1 189 2 0.0461 1 0.703921 7
1 1 190 3 40 1 0.21484 0
1 1 191 2 0.0703 1 0.704275 7
1 1 192 1 31 0 0.704291 7
1 1 193 2 0.1074 1 0.267863 0
1 1 194 4 0.0531 0 0.404436 0
1 1 195 3 39 0 0.236088 0
1 1 196 1 36 1 0.225574 0
1 1 197 2 0.0933 1 0.130836 0
1 1 198 4 0.0461 0 0.703862 7
1 1 199 4 0.0703 1 0.19925 0
1 1 200 3 37 1 0.704321 7
1 1 201 2 0.081 0 0.194013 0
1 1 202 4 0.0611 1 0.0835711 3
1 1 203 4 0.0611 1 0.209883 0
1 1 204 1 34 0 0.30469 0
1 1 205 1 33 1 NaN NaN
1 2 1 3 50 0 0.231978 0
1 2 2 4 0.3821 1 0.178572 0
1 2 3 4 0.3318 1 0.178265 0
1 2 4 3 48 1 0.225648 0
1 2 5 2 0.3821 1 0.220747 0
1 2 6 3 47 1 0.230899 0
1 2 7 2 0.3318 1 0.704402 7
1 2 8 4 0.2882 0 0.188871 0
1 2 9 1 50 1 0.210122 0
1 2 10 1 48 0 0.199933 0
1 2 11 4 0.2503 1 0.173798 0
1 2 12 1 47 1 0.15219 0
1 2 13 2 0.3821 0 0.157335 0
1 2 14 2 0.3318 0 0.173022 0
1 2 15 1 46 1 0.209878 0
1 2 16 3 46 1 0.220443 0
1 2 17 2 0.2882 0 0.157338 0
1 2 18 1 44 0 0.183705 0
1 2 19 1 43 1 0.0835983 5
1 2 20 2 0.2503 1 0.157258 0
1 2 21 1 43 0 0.241485 0
1 2 22 2 0.2174 1 0.172868 0
1 2 23 4 0.2174 0 0.178339 0
1 2 24 1 41 0 0.704116 7
1 2 25 1 46 0 0.25723 0
1 2 26 2 0.1888 1 0.183543 0
1 2 27 2 0.1639 0 0.167708 0
1 2 28 3 44 0 0.199481 0
1 2 29 1 44 1 0.18892 0
1 2 30 4 0.1888 0 0.161496 0
1 2 31 4 0.1639 1 0.207247 0
1 2 32 3 43 0 0.262739 0
1 2 33 4 0.1424 0 0.151907 0
1 2 34 3 41 1 0.199435 0
1 2 35 4 0.1237 0 0.199322 0
1 2 36 2 0.1424 0 0.18898 0
1 2 37 3 40 1 0.183611 0
1 2 38 2 0.1237 1 0.163544 0
1 2 39 2 0.1074 1 0.183614 0
1 2 40 1 43 1 0.225747 0
1 2 41 2 0.0933 0 0.215199 0
1 2 42 2 0.081 1 0.246713 0
1 2 43 2 0.0703 0 0.288794 0
1 2 44 3 39 0 0.225704 0
1 2 45 4 0.1074 1 0.183509 0
1 2 46 1 41 0 0.262667 0
1 2 47 4 0.0933 1 0.178268 0
1 2 48 2 0.0611 0 0.373 0
1 2 49 3 37 0 0.700066 7
1 2 50 1 40 0 0.241552 0
1 2 51 1 39 1 0.309884 0
1 2 52 1 37 0 0.704446 7
1 2 53 3 41 1 0.228764 0
1 2 54 4 0.081 1 0.168433 0
1 2 55 1 41 0 0.283684 0
1 2 56 3 40 1 0.188894 0
1 2 57 4 0.0703 0 0.230882 0
1 2 58 2 0.0531 1 0.236202 0
1 2 59 1 40 0 0.346498 0
1 2 60 3 39 0 0.246553 0
1 2 61 1 39 1 0.32322 0
1 2 62 4 0.0611 0 0.704466 7
1 2 63 1 37 1 0.325769 0
1 2 64 3 37 0 0.704736 7
1 2 65 4 0.0933 1 0.13097 0
1 2 66 4 0.081 0 0.25721 0
1 2 67 3 41 0 0.252055 0
1 2 68 4 0.0703 0 0.0168956 4
1 2 69 4 0.0703 1 0.251993 0
1 2 70 3 40 0 0.0836018 5
1 2 71 4 0.0611 0 0.309797 0
1 2 72 3 40 0 0.238739 0
1 2 73 4 0.0531 0 0.315097 0
1 2 74 3 39 1 0.252075 0
1 2 75 4 0.0461 1 0.299467 0
1 2 76 2 0.0461 0 0.428523 0
1 2 77 2 0.04 1 0.0856318 3
1 2 78 4 0.04 1 0.704611 7
1 2 79 1 36 1 0.372929 2
1 2 80 1 40 1 0.704445 7
1 2 81 2 0.04 0 0.702876 7
1 2 82 4 0.0611 1 0.26253 0
1 2 83 2 0.0611 0 0.704379 7
1 2 84 3 37 0 0.294267 0
1 2 85 2 0.0933 1 0.209944 0
1 2 86 2 0.081 1 0.157169 1
1 2 87 3 36 1 0.704784 7
1 2 88 1 44 0 0.241712 0
1 2 89 1 43 1 0.0168887 4
1 2 90 1 43 1 0.178313 0
1 2 91 2 0.1237 1 0.188794 0
1 2 92 1 41 0 0.257319 0
1 2 93 4 0.0531 1 0.271196 0
1 2 94 2 0.1074 0 0.167851 0
1 2 95 3 40 1 0.181061 0
1 2 96 4 0.0461 0 0.704651 7
1 2 97 2 0.0933 0 0.241322 0
1 2 98 3 39 1 0.173078 0
1 2 99 1 40 0 0.383513 0
1 2 100 3 37 0 0.230857 0
1 2 101 4 0.0703 1 0.251852 0
1 2 102 2 0.081 0 0.21515 0
1 2 103 4 0.0611 0 0.236224 0
1 2 104 4 0.0531 1 0.0993905 3
1 2 105 3 36 0 0.215306 0
1 2 106 4 0.0531 0 0.70463 7
1 2 107 3 34 0 0.704733 7
1 2 108 2 0.0703 1 0.173033 1
1 2 109 2 0.1074 1 0.246763 0
1 2 110 1 39 1 0.120479 1
1 2 111 2 0.0933 1 0.194102 0
1 2 112 1 43 1 0.12046 0
1 2 113 3 39 0 0.262508 0
1 2 114 4 0.081 0 0.220528 0
1 2 115 3 37 1 0.188893 0
1 2 116 3 36 0 0.125542 1
1 2 117 1 41 0 0.220292 0
1 2 118 1 40 1 0.315255 0
1 2 119 4 0.0703 0 0.206139 0
1 2 120 3 40 0 0.236112 0
1 2 121 1 39 1 0.357265 0
1 2 122 4 0.0611 0 0.209913 0
1 2 123 3 39 1 0.267815 0
1 2 124 1 37 0 0.267824 0
1 2 125 4 0.0531 0 0.257264 0
1 2 126 4 0.0461 1 0.246862 0
1 2 127 3 37 0 0.262472 0
1 2 128 4 0.04 0 0.136235 0
1 2 129 3 36 0 0.0168876 4
1 2 130 4 0.0348 1 0.35206 0
1 2 131 2 0.081 0 0.215173 0
1 2 132 3 36 0 0.283634 0
1 2 133 1 36 1 0.380476 0
1 2 134 2 0.0703 0 0.267988 0
1 2 135 2 0.0611 1 0.215189 0
1 2 136 1 34 1 0.283601 0
1 2 137 4 0.0302 0 0.273128 0
1 2 138 1 33 0 0.704607 7
1 2 139 1 37 0 0.704937 7
1 2 140 1 41 1 0.704537 7
1 2 141 1 46 0 0.079848 5
1 2 142 2 0.0531 1 0.267805 0
1 2 143 1 46 1 0.178358 0
1 2 144 1 44 0 0.014676 3
1 2 145 3 34 1 0.252192 0
1 2 146 3 33 1 0.351746 0
1 2 147 2 0.0461 1 0.704673 7
1 2 148 1 44 0 0.225608 0
1 2 149 2 0.0703 0 0.215224 0
1 2 150 2 0.0611 1 0.194111 0
1 2 151 3 31 1 0.704795 7
1 2 152 2 0.0531 1 0.704826 7
1 2 153 4 0.0262 1 0.704576 7
1 2 154 4 0.04 0 0.704163 7
1 2 155 3 36 1 0.351618 0
1 2 156 4 0.0611 1 0.215156 0
1 2 157 1 43 1 0.220216 0
1 2 158 1 41 0 0.262528 0
1 2 159 2 0.081 1 0.294149 0
1 2 160 3 34 1 0.346783 1
1 2 161 3 39 1 0.0836064 5
1 2 162 2 0.0703 0 0.351847 0
1 2 163 4 0.0531 0 0.242953 0
1 2 164 3 39 1 0.210856 0
1 2 165 4 0.0461 0 0.205125 0
1 2 166 1 40 0 0.204731 0
1 2 167 2 0.0611 1 0.0835985 4
1 2 168 1 39 1 0.136174 1
1 2 169 1 43 0 0.222567 0
1 2 170 4 0.04 0 0.257262 0
1 2 171 2 0.0611 0 0.30999 0
1 2 172 1 41 1 0.246736 0
1 2 173 4 0.0348 1 0.0335645 4
1 2 174 1 40 1 0.0335598 4
1 2 175 1 40 1 0.251485 0
1 2 176 3 37 0 0.215059 0
1 2 177 1 39 0 0.436214 2
1 2 178 2 0.0531 1 0.19419 2
1 2 179 1 43 0 0.17311 0
1 2 180 2 0.081 0 0.225737 0
1 2 181 1 41 1 0.704351 7
1 2 182 2 0.0703 1 0.294274 0
1 2 183 2 0.0611 1 0.704609 7
1 2 184 4 0.0348 0 0.251976 0
1 2 185 3 36 1 0.099423 5
1 2 186 4 0.0302 1 0.320469 0
1 2 187 3 36 0 0.104683 0
1 2 188 4 0.0262 0 0.20991 0
1 2 189 3 34 0 0.383901 2
1 2 190 1 46 0 0.194137 0
1 2 191 2 0.0933 0 0.24321 0
1 2 192 4 0.0262 0 0.536494 1
1 2 193 2 0.081 1 NaN NaN
1 3 1 2 0.3821 1 0.148351 0
1 3 2 1 50 0 0.21001 0
1 3 3 3 50 1 0.162611 0
1 3 4 4 0.3821 0 0.162766 0
1 3 5 3 48 1 0.183953 0
1 3 6 1 48 1 0.10495 0
1 3 7 1 47 1 0.236046 0
1 3 8 1 46 1 0.347198 0
1 3 9 2 0.3318 1 0.152497 0
1 3 10 1 44 0 0.220255 0
1 3 11 4 0.3318 0 0.178682 0
1 3 12 2 0.2882 0 0.162463 0
1 3 13 3 47 0 0.167758 0
1 3 14 4 0.2882 1 0.152218 0
1 3 15 1 43 0 0.194596 0
1 3 16 2 0.2503 0 0.162978 0
1 3 17 1 41 1 0.210092 0
1 3 18 4 0.2503 1 0.162664 0
1 3 19 3 46 0 0.236796 0
1 3 20 1 40 0 0.309879 2
1 3 21 4 0.2174 1 0.130878 0
1 3 22 3 44 0 0.209721 0
1 3 23 2 0.2174 0 0.0504504 4
1 3 24 4 0.1888 0 0.704532 7
1 3 25 3 43 0 0.204688 0
1 3 26 2 0.2174 0 0.189315 0
1 3 27 4 0.2882 0 0.120588 0
1 3 28 2 0.1888 0 0.0843064 5
1 3 29 2 0.1888 1 0.704713 7
1 3 30 1 44 0 NaN NaN
1 4 1 3 50 0 0.199386 0
1 4 2 1 50 1 0.189889 0
1 4 3 1 48 1 0.225646 0
1 4 4 1 47 0 0.703917 7
1 4 5 1 50 1 0.194132 0
1 4 6 1 48 0 0.241461 0
1 4 7 4 0.3821 0 0.192874 0
1 4 8 3 48 1 0.225421 0
1 4 9 4 0.3318 1 0.146724 0
1 4 10 3 47 0 0.241388 0
1 4 11 2 0.3821 0 0.162554 0
1 4 12 4 0.2882 0 0.172929 0
1 4 13 2 0.3318 1 0.157356 0
1 4 14 2 0.2882 0 0.178295 0
1 4 15 3 46 1 0.217034 0
1 4 16 3 44 0 0.704328 7
1 4 17 2 0.2503 1 0.183571 0
1 4 18 2 0.2174 0 0.192755 0
1 4 19 2 0.1888 0 0.146846 2
1 4 20 4 0.2503 0 0.138482 0
1 4 21 1 47 0 0.104597 1
1 4 22 1 50 0 0.404589 1
1 4 23 1 50 0 0.231013 0
1 4 24 4 0.2174 1 0.167813 0
1 4 25 1 48 0 0.252025 0
1 4 26 3 48 0 0.18358 0
1 4 27 3 47 1 0.204634 0
1 4 28 4 0.1888 0 0.188593 0
1 4 29 2 0.2882 1 0.157198 0
1 4 30 3 46 1 0.173017 0
1 4 31 1 47 1 0.704194 7
1 4 32 4 0.1639 0 0.173086 0
1 4 33 2 0.2503 0 0.172978 0
1 4 34 2 0.2174 1 0.156377 0
1 4 35 1 50 0 0.215054 0
1 4 36 3 44 1 0.173101 0
1 4 37 1 48 1 0.216654 0
1 4 38 3 43 1 0.702332 7
1 4 39 4 0.1424 1 0.167809 0
1 4 40 1 47 1 0.222841 0
1 4 41 2 0.1888 1 0.188848 0
1 4 42 2 0.1639 1 0.160102 0
1 4 43 4 0.1237 0 0.199415 0
1 4 44 3 47 1 0.204549 0
1 4 45 1 46 1 0.229764 0
1 4 46 2 0.1424 0 0.157205 0
1 4 47 4 0.1074 0 0.257212 0
1 4 48 3 46 1 0.194045 0
1 4 49 4 0.0933 0 0.215167 0
1 4 50 2 0.1237 1 0.0502563 3
1 4 51 1 44 0 0.204508 0
1 4 52 1 43 0 0.215171 0
1 4 53 2 0.1237 1 0.162478 0
1 4 54 2 0.1074 0 0.185489 0
1 4 55 3 44 0 0.272922 0
1 4 56 4 0.081 1 0.272972 0
1 4 57 3 43 1 0.23086 0
1 4 58 1 41 0 0.336304 0
1 4 59 4 0.0703 1 0.700967 7
1 4 60 1 40 0 0.704141 7
1 4 61 3 41 0 0.304264 0
1 4 62 3 40 1 0.204525 0
1 4 63 2 0.0933 0 0.199314 0
1 4 64 2 0.081 0 0.704085 7
1 4 65 4 0.1074 1 0.083534 4
1 4 66 1 44 0 0.257211 0
1 4 67 1 43 1 0.0335566 3
1 4 68 4 0.1074 0 0.267739 0
1 4 69 4 0.0933 1 0.220237 0
1 4 70 3 39 1 0.0335758 4
1 4 71 2 0.1237 1 0.398011 0
1 4 72 1 43 1 0.0835685 3
1 4 73 1 43 1 0.704815 7
1 4 74 1 47 1 0.230897 0
1 4 75 3 39 1 0.209858 0
1 4 76 3 37 0 0.230776 0
1 4 77 4 0.081 0 0.082944 5
1 4 78 4 0.081 1 0.36741 0
1 4 79 1 46 1 0.225568 0
1 4 80 3 36 0 0.251952 0
1 4 81 2 0.1074 0 0.152002 1
1 4 82 2 0.1639 0 0.146643 0
1 4 83 2 0.1424 0 0.172932 0
1 4 84 3 34 1 0.2257 0
1 4 85 4 0.0703 0 0.220253 0
1 4 86 1 44 1 0.272734 0
1 4 87 1 43 1 0.230826 0
1 4 88 3 33 1 0.705067 7
1 4 89 2 0.1237 0 0.18358 0
1 4 90 2 0.1074 1 0.630597 2
1 4 91 4 0.0611 0 0.252062 0
1 4 92 3 37 1 0.241454 0
1 4 93 2 0.1639 1 0.130844 0
1 4 94 4 0.0531 0 0.7043 7
1 4 95 3 36 0 0.18364 0
1 4 96 1 41 0 0.2204 0
1 4 97 1 40 1 0.583151 2
1 4 98 2 0.1424 1 0.115124 1
1 4 99 2 0.2174 1 0.704171 7
1 4 100 2 0.3318 0 0.155702 0
1 4 101 1 44 1 0.0888458 5
1 4 102 4 0.081 1 0.209769 0
1 4 103 2 0.2882 0 0.157207 0
1 4 104 3 34 1 0.704254 7
1 4 105 1 44 0 0.199288 0
1 4 106 1 43 0 0.204614 0
1 4 107 4 0.0703 1 0.178147 0
1 4 108 3 39 1 0.13083 0
1 4 109 3 37 1 0.178355 0
1 4 110 3 36 0 0.230083 0
1 4 111 2 0.2503 1 0.16249 0
1 4 112 1 41 1 0.172953 0
1 4 113 4 0.0611 1 0.251742 0
1 4 114 1 40 1 0.302696 0
1 4 115 3 34 1 0.703228 7
1 4 116 1 39 0 0.704302 7
1 4 117 1 43 0 0.230662 0
1 4 118 2 0.2174 1 0.241495 0
1 4 119 2 0.1888 1 0.173061 0
1 4 120 4 0.0531 0 0.351353 0
1 4 121 4 0.0461 0 0.701326 7
1 4 122 3 39 0 0.215387 0
1 4 123 3 37 0 0.241451 0
1 4 124 4 0.0703 1 0.0835946 5
1 4 125 3 36 1 0.246613 2
1 4 126 4 0.0703 0 0.293779 0
1 4 127 3 40 1 0.199328 0
1 4 128 1 41 1 0.704239 7
1 4 129 1 46 1 0.20443 0
1 4 130 4 0.0611 1 0.25723 0
1 4 131 2 0.1639 0 0.146702 0
1 4 132 3 39 1 0.293793 0
1 4 133 1 44 0 0.246719 0
1 4 134 1 43 1 0.383434 0
1 4 135 4 0.0531 1 0.293989 0
1 4 136 4 0.0461 0 0.0667207 4
1 4 137 1 41 0 0.701373 7
1 4 138 2 0.1424 1 0.17828 0
1 4 139 2 0.1237 0 0.15722 0
1 4 140 2 0.1074 1 0.215172 0
1 4 141 1 46 0 0.246408 0
1 4 142 2 0.0933 1 0.704039 7
1 4 143 2 0.1424 1 0.188829 0
1 4 144 2 0.1237 1 0.173015 0
1 4 145 3 37 0 0.109977 0
1 4 146 4 0.0461 0 0.656887 2
1 4 147 1 44 1 0.183535 0
1 4 148 1 43 1 0.0639872 4
1 4 149 2 0.1074 0 0.157119 0
1 4 150 4 0.0703 0 0.309671 2
1 4 151 3 36 0 0.202875 0
1 4 152 4 0.1074 1 0.178404 0
1 4 153 3 34 0 0.235958 0
1 4 154 3 33 1 0.241208 0
1 4 155 4 0.0933 0 0.0151205 4
1 4 156 3 31 1 NaN NaN
1 5 1 4 0.3821 0 0.20468 0
1 5 2 2 0.3821 0 0.704224 7
1 5 3 1 50 1 0.157328 0
1 5 4 1 48 0 0.153679 1
1 5 5 2 0.3821 1 0.241446 0
1 5 6 2 0.3318 0 0.15733 0
1 5 7 3 50 1 0.161942 0
1 5 8 1 50 0 0.215146 0
1 5 9 2 0.2882 0 0.153759 0
1 5 10 1 48 1 0.24661 0
1 5 11 4 0.3318 0 0.162491 0
1 5 12 3 48 1 0.194057 0
1 5 13 4 0.2882 1 0.14871 0
1 5 14 1 47 0 0.230896 0
1 5 15 2 0.2503 0 0.125651 0
1 5 16 3 47 0 0.192019 0
1 5 17 1 46 1 0.236146 0
1 5 18 4 0.2503 1 0.146756 0
1 5 19 1 44 0 0.704034 7
1 5 20 3 46 0 0.704155 7
1 5 21 4 0.2174 1 0.183487 0
1 5 22 3 50 1 0.204546 0
1 5 23 4 0.1888 0 0.188828 0
1 5 24 2 0.2174 1 0.066948 4
1 5 25 3 48 1 0.22548 0
1 5 26 1 48 1 0.215095 0
1 5 27 1 47 0 0.141476 0
1 5 28 2 0.2174 1 0.209841 0
1 5 29 2 0.1888 0 0.215143 0
1 5 30 2 0.1639 1 0.170546 0
1 5 31 1 46 0 0.243082 0
1 5 32 2 0.1424 1 0.214827 0
1 5 33 4 0.1639 1 0.162471 0
1 5 34 3 47 0 0.115188 0
1 5 35 4 0.1424 0 0.188763 0
1 5 36 4 0.1237 0 0.193937 0
1 5 37 3 46 0 0.0167869 4
1 5 38 4 0.1074 0 0.157314 0
1 5 39 1 44 1 0.125697 0
1 5 40 2 0.1237 0 0.220331 0
1 5 41 1 43 0 0.204586 0
1 5 42 3 46 1 0.22036 0
1 5 43 1 41 0 0.24147 0
1 5 44 2 0.1074 0 0.18878 0
1 5 45 1 40 1 0.260752 0
1 5 46 2 0.0933 1 0.704232 7
1 5 47 4 0.0933 1 0.330696 0
1 5 48 2 0.1424 0 0.204363 0
1 5 49 1 39 1 0.231036 0
1 5 50 3 44 1 0.178397 0
1 5 51 3 43 1 0.130949 0
1 5 52 4 0.081 0 0.225635 0
1 5 53 3 41 1 0.220411 0
1 5 54 4 0.0703 1 0.225593 0
1 5 55 4 0.0611 1 0.704235 7
1 5 56 3 40 0 0.252026 0
1 5 57 2 0.1237 1 0.173098 0
1 5 58 2 0.1074 1 0.257174 0
1 5 59 1 37 0 0.246816 0
1 5 60 4 0.0933 0 0.216938 0
1 5 61 3 39 0 0.23622 0
1 5 62 3 37 1 0.299055 0
1 5 63 2 0.0933 0 0.262258 0
1 5 64 4 0.081 0 0.703966 7
1 5 65 4 0.1237 0 0.204543 0
1 5 66 1 36 1 0.162435 1
1 5 67 3 36 1 0.273134 0
1 5 68 2 0.081 1 0.20715 0
1 5 69 4 0.1074 0 0.236667 0
1 5 70 1 40 1 0.209673 0
1 5 71 3 34 0 0.299296 0
1 5 72 4 0.0933 0 0.704289 7
1 5 73 1 39 0 0.703962 7
1 5 74 3 33 0 0.704513 7
1 5 75 3 37 0 0.173247 0
1 5 76 1 43 0 0.199354 0
1 5 77 2 0.0703 1 0.0168793 4
1 5 78 2 0.0703 1 0.230831 0
1 5 79 2 0.0611 0 0.188773 0
1 5 80 3 36 1 0.24134 0
1 5 81 2 0.0531 1 0.704223 7
1 5 82 4 0.1424 1 0.20462 0
1 5 83 1 41 1 0.236251 0
1 5 84 1 40 1 0.141414 0
1 5 85 1 39 1 0.191262 0
1 5 86 2 0.081 1 0.332075 0
1 5 87 2 0.0703 1 0.256938 0
1 5 88 1 37 0 0.194201 1
1 5 89 3 34 1 0.257188 0
1 5 90 4 0.1237 0 0.225528 0
1 5 91 3 33 1 0.188875 0
1 5 92 4 0.1074 1 0.204445 0
1 5 93 1 41 0 0.257203 0
1 5 94 3 31 1 0.215093 0
1 5 95 1 40 0 0.211258 0
1 5 96 2 0.0611 1 0.704644 7
1 5 97 4 0.0933 0 0.167749 0
1 5 98 4 0.081 0 0.703976 7
1 5 99 2 0.0933 1 0.299343 2
1 5 100 1 39 0 0.193943 0
1 5 101 3 30 0 0.261315 0
1 5 102 1 37 1 0.704201 7
1 5 103 4 0.1237 1 0.241399 0
1 5 104 1 41 1 0.236119 0
1 5 105 2 0.1424 0 0.20979 0
1 5 106 2 0.1237 1 0.225508 0
1 5 107 2 0.1074 1 0.172964 0
1 5 108 2 0.0933 0 0.183939 0
1 5 109 3 29 0 0.32554 0
1 5 110 4 0.1074 0 0.183569 0
1 5 111 2 0.081 0 0.220401 0
1 5 112 3 27 1 0.26236 0
1 5 113 4 0.0933 0 0.255232 0
1 5 114 3 26 0 0.703651 7
1 5 115 1 40 0 0.704013 7
1 5 116 4 0.081 0 0.325497 1
1 5 117 3 30 0 0.267636 0
1 5 118 1 44 0 0.704032 7
1 5 119 1 48 0 0.199292 0
1 5 120 4 0.1237 0 0.163295 0
1 5 121 1 47 1 0.199401 0
1 5 122 3 29 0 0.226592 0
1 5 123 4 0.1074 0 0.183344 0
1 5 124 4 0.0933 0 0.257149 0
1 5 125 2 0.0703 0 0.25018 0
1 5 126 1 46 1 0.157137 0
1 5 127 2 0.0611 0 0.704239 7
1 5 128 3 27 0 0.241558 0
1 5 129 4 0.081 0 0.204637 0
1 5 130 1 44 1 0.271911 0
1 5 131 2 0.0933 0 0.251911 0
1 5 132 2 0.081 1 0.167795 0
1 5 133 2 0.0703 1 0.215129 0
1 5 134 1 43 1 0.125597 0
1 5 135 2 0.0611 1 0.704259 7
1 5 136 2 0.0933 1 0.266063 0
1 5 137 3 26 1 0.21524 0
1 5 138 4 0.0703 0 0.244072 0
1 5 139 2 0.081 0 0.704122 7
1 5 140 3 24 0 0.20983 0
1 5 141 1 41 0 0.21502 0
1 5 142 2 0.1237 1 0.20482 0
1 5 143 2 0.1074 0 0.204482 0
1 5 144 1 40 0 0.204564 0
1 5 145 4 0.0611 1 0.225658 0
1 5 146 2 0.0933 0 0.320079 0
1 5 147 4 0.0531 1 0.277415 0
1 5 148 3 23 0 0.251843 0
1 5 149 1 39 0 0.11517 0
1 5 150 4 0.0461 1 0.704136 7
1 5 151 4 0.0703 1 0.20446 0
1 5 152 4 0.0611 1 0.199308 0
1 5 153 4 0.0531 1 0.704363 7
1 5 154 3 23 1 0.704238 7
1 5 155 1 37 0 0.704078 7
1 5 156 3 27 1 0.199039 0
1 5 157 1 41 0 0.172959 0
1 5 158 4 0.081 1 0.193969 0
1 5 159 3 26 1 0.388733 0
1 5 160 2 0.081 1 0.519958 1
1 5 161 2 0.1237 0 0.215085 0
1 5 162 2 0.1074 0 0.209871 0
1 5 163 4 0.0703 0 0.70416 7
1 5 164 1 40 0 NaN NaN
1 6 1 1 50 0 0.309685 0
1 6 2 3 50 0 0.193721 0
1 6 3 3 48 1 0.188785 0
1 6 4 1 48 1 0.157286 0
1 6 5 2 0.3821 1 0.199127 0
1 6 6 4 0.3821 1 0.135886 0
1 6 7 3 47 0 0.188844 0
1 6 8 1 47 0 0.252004 0
1 6 9 4 0.3318 1 0.0836009 5
1 6 10 2 0.3318 1 0.167733 0
1 6 11 1 46 1 0.251914 0
1 6 12 2 0.2882 1 0.177401 0
1 6 13 4 0.3318 0 0.204607 0
1 6 14 3 46 0 0.20996 0
1 6 15 3 44 0 0.180197 0
1 6 16 1 44 0 0.704094 7
1 6 17 2 0.2503 1 0.161889 0
1 6 18 4 0.2882 1 0.194183 0
1 6 19 3 43 1 0.225772 0
1 6 20 4 0.2503 1 0.0669186 3
1 6 21 1 48 0 0.191994 0
1 6 22 4 0.2503 1 0.157329 0
1 6 23 2 0.2174 0 0.167744 0
1 6 24 4 0.2174 1 0.220354 0
1 6 25 2 0.1888 0 0.26244 0
1 6 26 2 0.1639 0 0.151954 0
1 6 27 3 41 1 0.183427 0
1 6 28 4 0.1888 1 0.236052 0
1 6 29 3 40 0 0.241536 0
1 6 30 1 47 1 0.24152 0
1 6 31 3 39 0 0.341451 0
1 6 32 1 46 0 0.215216 0
1 6 33 2 0.1424 0 0.183521 0
1 6 34 1 44 1 0.246761 0
1 6 35 4 0.1639 0 0.183304 0
1 6 36 4 0.1424 0 0.167828 0
1 6 37 3 37 0 0.704583 7
1 6 38 4 0.1237 1 0.188923 0
1 6 39 3 41 0 0.320353 0
1 6 40 2 0.1237 0 0.1945 0
1 6 41 4 0.1074 0 0.246775 0
1 6 42 3 40 1 0.230938 0
1 6 43 1 43 0 0.288755 0
1 6 44 1 41 0 0.225633 0
1 6 45 2 0.1074 0 0.704458 7
1 6 46 1 40 1 0.188891 0
1 6 47 3 39 1 0.703347 7
1 6 48 2 0.1639 0 0.262609 0
1 6 49 2 0.1424 1 0.214921 0
1 6 50 2 0.1237 1 0.162465 0
1 6 51 4 0.0933 1 0.19949 0
1 6 52 4 0.081 0 0.267839 0
1 6 53 1 39 0 0.236258 0
1 6 54 2 0.1074 1 0.336053 0
1 6 55 2 0.0933 1 0.704215 7
1 6 56 3 43 1 0.194009 0
1 6 57 3 41 1 0.204331 0
1 6 58 4 0.0703 0 0.215289 0
1 6 59 2 0.1424 1 0.209931 0
1 6 60 2 0.1237 0 0.704309 7
1 6 61 4 0.0611 1 0.228568 0
1 6 62 3 40 1 0.214843 0
1 6 63 1 37 1 0.146761 0
1 6 64 4 0.0531 0 0.0502542 4
1 6 65 1 36 0 0.0835586 5
1 6 66 3 39 1 0.0335585 3
1 6 67 3 39 1 0.23618 0
1 6 68 2 0.1888 0 0.179168 0
1 6 69 4 0.0531 0 0.351841 7
1 6 70 1 36 0 0.243234 0
1 6 71 3 37 0 0.0168194 4
1 6 72 4 0.081 0 0.704679 7
1 6 73 1 34 1 0.141563 0
1 6 74 3 37 0 0.0168774 5
1 6 75 4 0.1237 0 0.225542 0
1 6 76 1 33 1 0.572943 2
1 6 77 1 37 1 0.0836275 5
1 6 78 2 0.1639 0 0.70428 7
1 6 79 3 37 0 0.188679 7
1 6 80 4 0.1074 0 0.267684 0
1 6 81 2 0.2503 0 0.0168312 7
1 6 82 2 0.3821 0 NaN NaN
1 7 1 2 0.3821 1 0.147675 0
1 7 2 1 50 0 0.262262 0
1 7 3 3 50 1 0.189518 0
1 7 4 4 0.3821 0 0.157361 0
1 7 5 3 49 1 0.210387 0
1 7 6 1 49 1 0.704322 7
1 7 7 2 0.3318 0 0.199491 0
1 7 8 1 50 0 0.215033 0
1 7 9 1 49 1 0.225765 0
1 7 10 4 0.3318 1 0.157627 0
1 7 11 4 0.2882 0 0.183615 0
1 7 12 2 0.2882 1 0.131373 0
1 7 13 2 0.2503 1 0.168267 0
1 7 14 1 48 1 0.541279 0
1 7 15 2 0.2174 0 0.152215 0
1 7 16 2 0.1888 0 0.18378 0
1 7 17 2 0.1639 1 0.17322 0
1 7 18 1 47 1 0.21007 0
1 7 19 4 0.2503 1 0.183696 0
1 7 20 3 48 1 0.704632 7
1 7 21 4 0.2174 1 0.141722 0
1 7 22 3 50 0 0.210975 0
1 7 23 4 0.1888 0 0.146869 0
1 7 24 4 0.1639 0 0.14689 0
1 7 25 3 49 1 0.126085 0
1 7 26 3 48 1 0.136398 0
1 7 27 4 0.1424 0 0.236487 0
1 7 28 1 47 1 0.162471 0
1 7 29 1 46 0 0.241419 0
1 7 30 4 0.1237 1 0.141402 0
1 7 31 1 45 0 0.178543 0
1 7 32 2 0.1424 0 0.178151 0
1 7 33 3 47 0 0.178147 0
1 7 34 3 47 0 0.0838245 5
1 7 35 4 0.1074 0 0.220071 0
1 7 36 2 0.1237 0 0.189403 0
1 7 37 2 0.1074 1 0.115866 0
1 7 38 1 44 0 0.257304 0
1 7 39 1 43 0 0.704331 7
1 7 40 2 0.0933 0 0.704511 7
1 7 41 2 0.1424 1 0.267851 0
1 7 42 4 0.0933 0 0.220212 0
1 7 43 1 46 1 0.146626 0
1 7 44 1 45 0 0.162833 0
1 7 45 1 44 0 0.1943 0
1 7 46 1 43 0 0.215418 0
1 7 47 4 0.081 1 0.0939783 3
1 7 48 1 43 1 0.183353 0
1 7 49 2 0.1237 0 0.173061 0
1 7 50 2 0.1074 0 0.210564 0
1 7 51 3 47 0 0.168943 0
1 7 52 4 0.081 0 0.194046 0
1 7 53 1 42 1 0.141721 0
1 7 54 2 0.0933 0 0.215899 0
1 7 55 3 46 1 0.273086 0
1 7 56 2 0.081 1 0.704659 7
1 7 57 3 45 0 0.183777 0
1 7 58 4 0.0703 0 0.162609 0
1 7 59 3 44 1 0.704645 7
1 7 60 3 47 1 0.225857 0
1 7 61 4 0.0611 1 0.178086 0
1 7 62 2 0.1237 1 0.168337 0
1 7 63 3 46 1 0.173022 0
1 7 64 4 0.0531 1 0.220388 0
1 7 65 2 0.1074 1 0.215989 0
1 7 66 3 45 1 0.272868 0
1 7 67 4 0.0461 1 0.463415 0
1 7 68 1 41 1 0.033646 4
1 7 69 1 41 1 0.178545 0
1 7 70 3 44 0 0.205579 0
1 7 71 4 0.04 1 0.236791 0
1 7 72 3 43 0 0.152153 0
1 7 73 3 43 0 0.136425 0
1 7 74 4 0.0348 1 0.215608 0
1 7 75 1 40 1 0.226672 0
1 7 76 2 0.0933 1 0.215233 0
1 7 77 3 42 0 0.252168 0
1 7 78 1 40 1 0.704461 7
1 7 79 2 0.081 0 0.209944 0
1 7 80 1 42 1 0.183855 0
1 7 81 2 0.0703 0 0.70417 7
1 7 82 4 0.0302 1 0.704514 7
1 7 83 3 41 0 0.0337377 3
1 7 84 3 41 1 0.215645 0
1 7 85 1 41 1 0.230968 0
1 7 86 4 0.0461 0 0.263109 0
1 7 87 4 0.04 1 0.209983 0
1 7 88 2 0.1074 0 0.241533 0
1 7 89 2 0.0933 1 0.215417 0
1 7 90 1 40 1 0.0838542 3
1 7 91 3 40 0 0.19939 0
1 7 92 3 40 1 0.131089 0
1 7 93 4 0.0348 0 0.220537 0
1 7 94 2 0.081 0 0.199589 0
1 7 95 4 0.0302 1 0.241878 0
1 7 96 3 39 0 0.251988 0
1 7 97 2 0.0703 1 0.210033 0
1 7 98 1 40 0 0.199463 0
1 7 99 4 0.0262 1 0.409442 0
1 7 100 1 40 0 0.235622 0
1 7 101 1 39 0 0.378331 0
1 7 102 1 38 1 0.0338305 4
1 7 103 3 38 1 0.231803 0
1 7 104 1 38 1 0.299375 0
1 7 105 2 0.0611 0 0.336191 0
1 7 106 2 0.0531 1 NaN NaN
1 8 1 2 0.3821 1 0.190253 0
1 8 2 1 50 0 0.21017 2
1 8 3 1 50 0 0.225551 2
1 8 4 1 50 1 0.221262 0
1 8 5 4 0.3821 0 0.157501 0
1 8 6 2 0.3318 0 0.704365 7
1 8 7 1 48 1 0.320264 0
1 8 8 3 50 1 0.120698 0
1 8 9 4 0.3318 1 0.0671317 3
1 8 10 4 0.3318 0 0.162809 0
1 8 11 1 47 1 0.25738 0
1 8 12 3 48 1 0.12568 0
1 8 13 3 47 0 0.0669979 4
1 8 14 2 0.3821 0 0.11517 0
1 8 15 1 46 1 0.174764 0
1 8 16 2 0.3318 1 0.162525 0
1 8 17 2 0.2882 0 0.141513 0
1 8 18 4 0.2882 0 0.165184 0
1 8 19 4 0.2503 1 0.199275 0
1 8 20 4 0.2174 1 0.183505 0
1 8 21 2 0.2503 1 0.194012 0
1 8 22 3 47 0 0.195724 0
1 8 23 4 0.1888 1 0.0335516 4
1 8 24 2 0.2174 0 0.189012 0
1 8 25 3 46 0 0.704446 7
1 8 26 1 44 0 0.341268 0
1 8 27 4 0.1888 0 0.115167 0
1 8 28 1 43 0 0.20457 0
1 8 29 1 41 0 0.214994 0
1 8 30 4 0.1639 1 0.0335534 5
1 8 31 3 50 1 0.32035 0
1 8 32 2 0.1888 1 0.18882 0
1 8 33 4 0.1639 1 0.188879 0
1 8 34 3 48 1 0.172995 0
1 8 35 2 0.1639 0 0.199167 0
1 8 36 4 0.1424 1 0.162421 0
1 8 37 3 47 0 0.320235 0
1 8 38 1 40 0 0.220312 0
1 8 39 3 46 0 0.134202 0
1 8 40 4 0.1237 0 0.19918 0
1 8 41 4 0.1074 0 0.220434 0
1 8 42 1 39 1 0.225342 0
1 8 43 3 44 0 0.236133 0
1 8 44 1 37 1 0.225663 0
1 8 45 2 0.1424 0 0.200901 0
1 8 46 1 36 0 0.704163 7
1 8 47 2 0.1237 1 0.225744 0
1 8 48 3 43 0 0.17822 0
1 8 49 4 0.0933 1 0.267701 0
1 8 50 3 41 0 0.210051 0
1 8 51 2 0.1074 0 0.704301 7
1 8 52 1 40 1 0.0992908 4
1 8 53 2 0.1639 0 0.246678 0
1 8 54 2 0.1424 1 0.215048 0
1 8 55 2 0.1237 1 0.162483 2
1 8 56 1 40 0 0.204666 0
1 8 57 4 0.081 0 0.215046 0
1 8 58 4 0.0703 1 0.267784 0
1 8 59 3 40 0 0.241328 0
1 8 60 1 39 0 0.209823 0
1 8 61 1 37 1 0.704215 7
1 8 62 3 39 0 0.257202 0
1 8 63 1 41 0 0.199306 0
1 8 64 1 40 0 0.220313 0
1 8 65 2 0.1888 0 0.162511 0
1 8 66 4 0.0611 1 0.704416 7
1 8 67 2 0.1639 0 0.183487 0
1 8 68 1 39 1 0.0502267 3
1 8 69 1 39 1 0.228772 0
1 8 70 2 0.1424 1 0.188803 0
1 8 71 3 37 1 NaN NaN
1 9 1 3 50 1 0.174438 0
1 9 2 4 0.3821 0 0.215105 0
1 9 3 1 50 1 0.167728 0
1 9 4 1 48 0 0.18339 0
1 9 5 2 0.3821 1 0.157457 0
1 9 6 4 0.3318 1 0.20616 0
1 9 7 3 48 1 0.193001 0
1 9 8 2 0.3318 0 0.173002 0
1 9 9 4 0.2882 0 0.105005 0
1 9 10 2 0.2882 1 0.231157 0
1 9 11 4 0.2503 0 0.14724 0
1 9 12 1 47 0 0.209961 0
1 9 13 1 46 1 0.220316 0
1 9 14 2 0.2503 0 0.162619 0
1 9 15 4 0.2174 1 0.188778 0
1 9 16 3 47 0 0.194261 0
1 9 17 2 0.2174 0 0.173127 0
1 9 18 3 46 1 0.188928 0
1 9 19 2 0.1888 1 0.157443 0
1 9 20 4 0.1888 0 0.183546 0
1 9 21 4 0.1639 0 0.194934 0
1 9 22 1 44 1 0.167825 0
1 9 23 2 0.1639 0 0.199665 0
1 9 24 2 0.1424 1 0.18918 0
1 9 25 1 43 0 0.215213 0
1 9 26 1 41 0 0.136404 1
1 9 27 4 0.1424 0 0.168065 0
1 9 28 3 44 1 0.168291 0
1 9 29 1 46 1 0.168048 0
1 9 30 3 43 1 0.268046 0
1 9 31 1 44 0 0.236341 0
1 9 32 4 0.1237 0 0.221479 0
1 9 33 4 0.1074 1 0.246786 0
1 9 34 2 0.1237 0 0.230939 0
1 9 35 2 0.1074 0 0.194113 0
1 9 36 3 41 1 0.220505 0
1 9 37 1 43 0 0.231016 0
1 9 38 1 41 0 0.241261 0
1 9 39 2 0.0933 1 0.23103 0
1 9 40 4 0.0933 1 0.209776 0
1 9 41 1 40 0 0.22544 0
1 9 42 2 0.081 0 0.0943816 4
1 9 43 2 0.081 0 0.199646 0
1 9 44 4 0.081 1 0.200107 0
1 9 45 3 40 0 0.226033 0
1 9 46 4 0.0703 1 0.24165 0
1 9 47 3 39 0 0.120335 2
1 9 48 1 39 1 0.705065 7
1 9 49 2 0.0703 1 0.705109 2
1 9 50 2 0.1074 1 0.320776 0
1 9 51 4 0.0611 1 0.0171125 3
1 9 52 1 43 0 0.0503929 3
1 9 53 4 0.0611 0 0.70485 7
1 9 54 1 43 1 0.278214 0
1 9 55 2 0.0933 1 NaN NaN
1 10 1 2 0.3821 1 0.252937 0
1 10 2 2 0.3318 0 0.220688 0
1 10 3 2 0.2882 0 0.173348 0
1 10 4 2 0.2503 1 0.157403 0
1 10 5 4 0.3821 1 0.152611 0
1 10 6 2 0.2174 1 0.125549 2
1 10 7 2 0.3318 1 0.152102 0
1 10 8 1 50 0 0.294108 0
1 10 9 2 0.2882 0 0.183724 0
1 10 10 1 48 0 0.210125 0
1 10 11 3 50 1 0.199487 0
1 10 12 3 48 0 0.241582 0
1 10 13 4 0.3318 1 0.146472 0
1 10 14 2 0.2503 0 0.168316 0
1 10 15 1 47 1 0.178368 0
1 10 16 4 0.2882 0 0.199555 0
1 10 17 3 47 0 0.215148 0
1 10 18 2 0.2174 1 0.162732 0
1 10 19 1 46 0 0.0670847 4
1 10 20 4 0.2503 1 0.15742 0
1 10 21 1 46 1 0.241613 0
1 10 22 3 46 1 0.216221 0
1 10 23 1 44 0 0.189922 0
1 10 24 3 44 1 0.183601 0
1 10 25 4 0.2174 0 0.173934 0
1 10 26 1 43 1 0.704659 7
1 10 27 1 47 1 0.237289 0
1 10 28 4 0.1888 1 0.162745 0
1 10 29 3 43 0 0.215325 0
1 10 30 3 41 0 0.258399 0
1 10 31 4 0.1639 1 0.199685 0
1 10 32 4 0.1424 0 0.178803 0
1 10 33 1 46 0 0.70455 7
1 10 34 1 50 0 0.194393 0
1 10 35 2 0.1888 0 0.184107 0
1 10 36 1 48 1 0.19433 0
1 10 37 3 40 0 0.257231 0
1 10 38 1 47 0 0.420393 0
1 10 39 2 0.1639 1 0.152256 0
1 10 40 1 46 1 0.704146 7
1 10 41 1 50 1 0.215277 0
1 10 42 1 48 0 0.215603 0
1 10 43 4 0.1237 1 0.194204 0
1 10 44 3 39 0 0.662758 0
1 10 45 2 0.1424 1 0.215475 0
1 10 46 3 37 0 0.236477 0
1 10 47 4 0.1074 1 0.194141 0
1 10 48 1 47 1 0.178584 0
1 10 49 2 0.1237 0 0.242222 0
1 10 50 3 36 1 0.236412 0
1 10 51 2 0.1074 0 0.173495 0
1 10 52 1 46 0 0.189082 0
1 10 53 4 0.0933 0 0.258009 0
1 10 54 1 44 0 0.162807 0
1 10 55 1 43 1 0.288747 0
1 10 56 3 34 1 0.22066 0
1 10 57 4 0.081 0 0.288884 0
1 10 58 3 33 1 0.231082 0
1 10 59 4 0.0703 0 0.225867 0
1 10 60 2 0.0933 1 0.252295 0
1 10 61 1 41 1 0.189068 0
1 10 62 4 0.0611 0 0.704502 7
1 10 63 2 0.081 1 0.204898 0
1 10 64 3 31 0 0.283638 0
1 10 65 4 0.0933 1 0.194238 0
1 10 66 3 30 1 0.704812 7
1 10 67 2 0.0703 0 0.704825 7
1 10 68 4 0.081 0 0.247065 0
1 10 69 3 34 1 0.672493 7
1 10 70 4 0.0703 1 0.278322 0
1 10 71 2 0.1074 0 0.236215 0
1 10 72 3 39 0 0.204824 0
1 10 73 3 37 1 0.704751 7
1 10 74 4 0.0611 1 0.641791 7
1 10 75 3 41 1 0.141646 0
1 10 76 2 0.0933 0 0.183596 0
1 10 77 1 40 0 0.0504305 4
1 10 78 2 0.081 1 0.178774 0
1 10 79 4 0.0933 0 0.204849 0
1 10 80 4 0.081 1 0.22161 0
1 10 81 1 40 0 0.236362 0
1 10 82 3 40 0 0.704329 7
1 10 83 3 44 0 0.194666 0
1 10 84 4 0.0703 0 0.226095 0
1 10 85 4 0.0611 1 0.115398 0
1 10 86 3 43 1 0.704493 7
1 10 87 3 47 0 0.199231 0
1 10 88 1 39 1 0.199857 0
1 10 89 1 37 0 0.241706 0
1 10 90 1 36 0 0.704261 7
1 10 91 4 0.0531 1 0.183597 0
1 10 92 1 40 1 0.205258 0
1 10 93 2 0.0703 1 0.446345 0
1 10 94 2 0.0611 0 0.0839029 4
1 10 95 1 39 1 0.394127 1
1 10 96 2 0.0611 1 0.0671241 7
1 10 97 1 43 1 0.209885 0
1 10 98 2 0.0933 0 0.0508429 4
1 10 99 3 46 1 0.215109 0
1 10 100 2 0.0933 0 0.236365 0
1 10 101 2 0.081 1 0.131075 0
1 10 102 4 0.0461 1 0.146595 0
1 10 103 4 0.04 0 0.40464 0
1 10 104 3 44 0 0.199464 0
1 10 105 3 43 1 0.209897 0
1 10 106 2 0.0703 0 0.704266 7
1 10 107 2 0.1074 1 0.204685 0
1 10 108 2 0.0933 0 0.473098 0
1 10 109 4 0.0348 1 0.556915 1
1 10 110 1 41 1 0.231131 0
1 10 111 3 41 0 0.310036 0
1 10 112 1 40 0 0.231124 0
1 10 113 4 0.0531 1 0.436007 0
1 10 114 1 39 0 0.18889 0
1 10 115 4 0.0461 1 0.594702 0
1 10 116 2 0.081 0 0.352159 0
1 10 117 4 0.04 0 0.104863 0
1 10 118 2 0.0703 0 0.704735 7
1 10 119 2 0.1074 0 0.457007 1
1 10 120 3 40 1 0.157209 2
1 10 121 2 0.1639 0 0.25209 0
1 10 122 1 37 1 0.200422 0
1 10 123 1 36 0 0.231423 0
1 10 124 4 0.0348 1 0.104726 0
1 10 125 3 44 0 0.115375 0
1 10 126 1 34 1 0.089145 3
1 10 127 3 43 1 NaN NaN
1 11 1 1 50 1 0.152348 0
1 11 2 3 50 0 0.0169374 4
1 11 3 4 0.3821 1 0.146987 0
1 11 4 2 0.3821 1 0.163571 0
1 11 5 3 50 1 0.215486 0
1 11 6 1 48 1 0.70452 7
1 11 7 2 0.3318 0 0.13664 0
1 11 8 3 48 0 0.162934 0
1 11 9 4 0.3318 0 0.147056 0
1 11 10 2 0.2882 1 0.13635 0
1 11 11 2 0.2503 1 0.204909 0
1 11 12 4 0.2882 1 0.257387 0
1 11 13 1 50 1 0.157604 0
1 11 14 1 48 0 0.194347 0
1 11 15 3 47 0 0.231559 0
1 11 16 2 0.2174 1 0.0170831 4
1 11 17 1 47 1 0.205681 0
1 11 18 4 0.2503 1 0.152576 0
1 11 19 3 46 0 0.178485 0
1 11 20 3 44 0 0.226391 0
1 11 21 2 0.2174 1 0.167668 0
1 11 22 1 46 0 0.241626 0
1 11 23 1 44 0 0.704748 7
1 11 24 2 0.1888 0 0.162603 0
1 11 25 2 0.1639 0 0.194948 0
1 11 26 2 0.1424 0 0.194354 0
1 11 27 4 0.2174 1 0.136452 0
1 11 28 1 48 0 0.210111 0
1 11 29 3 43 0 0.205306 0
1 11 30 4 0.1888 1 0.178544 0
1 11 31 1 47 0 0.183844 0
1 11 32 3 41 1 0.231129 0
1 11 33 3 40 0 0.388853 0
1 11 34 4 0.1639 1 0.704534 7
1 11 35 4 0.2503 0 0.204906 0
1 11 36 1 46 1 0.194256 0
1 11 37 3 39 1 0.341351 1
1 11 38 3 43 1 0.199557 0
1 11 39 2 0.1237 1 0.162742 0
1 11 40 4 0.2174 0 0.152248 0
1 11 41 3 41 0 0.273337 0
1 11 42 4 0.1888 1 0.172902 0
1 11 43 4 0.1639 0 0.178731 0
1 11 44 3 40 0 0.204803 0
1 11 45 1 44 0 0.704733 7
1 11 46 1 48 1 0.183789 0
1 11 47 1 47 1 0.168005 0
1 11 48 4 0.1424 1 0.199607 0
1 11 49 2 0.1074 0 0.205042 0
1 11 50 3 39 0 0.226646 0
1 11 51 4 0.1237 1 0.152215 0
1 11 52 2 0.0933 1 0.225702 0
1 11 53 4 0.1074 1 0.205644 0
1 11 54 2 0.081 0 0.231255 0
1 11 55 3 37 0 0.683663 7
1 11 56 3 41 0 0.225817 0
1 11 57 1 46 0 0.246878 0
1 11 58 2 0.0703 1 0.236572 0
1 11 59 4 0.0933 1 0.700395 7
1 11 60 3 40 0 0.246935 0
1 11 61 1 44 0 0.216266 0
1 11 62 2 0.0611 0 0.704488 7
1 11 63 1 43 1 0.231972 0
1 11 64 2 0.0933 0 0.27835 0
1 11 65 2 0.081 1 0.194336 0
1 11 66 1 41 1 0.704766 7
1 11 67 4 0.1424 1 0.215388 0
1 11 68 2 0.0703 0 0.705002 7
1 11 69 3 39 1 0.225873 0
1 11 70 1 46 0 0.146973 0
1 11 71 4 0.1237 1 0.162643 0
1 11 72 1 44 1 0.252205 0
1 11 73 2 0.1074 0 0.220778 0
1 11 74 4 0.1074 1 0.188951 0
1 11 75 3 37 0 0.209882 0
1 11 76 1 43 0 0.70427 7
1 11 77 1 47 0 0.225877 0
1 11 78 1 46 0 0.446921 1
1 11 79 1 50 0 0.205688 0
1 11 80 2 0.0933 0 0.215946 0
1 11 81 2 0.081 0 0.236463 0
1 11 82 1 48 1 0.194424 0
1 11 83 3 36 1 0.083782 4
1 11 84 1 47 0 0.236098 0
1 11 85 4 0.0933 1 0.214641 0
1 11 86 4 0.081 0 0.22589 0
1 11 87 2 0.0703 1 0.204695 0
1 11 88 2 0.0611 1 0.704802 7
1 11 89 2 0.0933 1 0.704629 7
1 11 90 3 36 0 0.194134 0
1 11 91 4 0.0703 1 0.631857 0
1 11 92 2 0.1424 1 0.273205 0
1 11 93 2 0.1237 1 0.216191 0
1 11 94 3 34 0 0.352113 0
1 11 95 2 0.1074 0 0.199482 0
1 11 96 4 0.0611 0 0.699278 7
1 11 97 3 33 1 0.236462 0
1 11 98 1 46 1 0.162301 0
1 11 99 4 0.0933 1 0.194446 0
1 11 100 1 44 1 0.294163 0
1 11 101 4 0.081 1 0.115422 1
1 11 102 3 31 1 0.178268 0
1 11 103 4 0.1237 1 0.148101 0
1 11 104 1 43 0 0.0670572 5
1 11 105 4 0.1074 0 0.211042 0
1 11 106 1 43 0 0.2044 0
1 11 107 4 0.0933 0 0.210451 0
1 11 108 3 30 0 0.704175 7
1 11 109 3 34 0 0.194418 0
1 11 110 1 41 1 0.704503 7
1 11 111 1 46 0 0.210171 0
1 11 112 2 0.0933 1 0.189115 0
1 11 113 2 0.081 0 0.703903 7
1 11 114 4 0.081 0 0.189228 0
1 11 115 4 0.0703 0 0.683452 7
1 11 116 3 33 1 0.0836471 4
1 11 117 2 0.1237 0 0.200059 0
1 11 118 1 44 1 0.70477 7
1 11 119 4 0.1074 0 0.183628 0
1 11 120 3 33 1 0.704733 7
1 11 121 1 48 1 0.204703 0
1 11 122 4 0.0933 1 0.194371 0
1 11 123 3 37 1 0.70484 7
1 11 124 4 0.081 1 0.209669 0
1 11 125 3 41 1 0.215343 0
1 11 126 1 47 1 0.262555 0
1 11 127 3 40 0 0.241532 0
1 11 128 4 0.0703 1 0.0504608 3
1 11 129 1 46 0 0.188795 0
1 11 130 1 44 0 0.294115 0
1 11 131 2 0.1074 0 NaN NaN
1 12 1 1 50 0 0.702262 7
1 12 2 4 0.3821 1 0.162343 0
1 12 3 2 0.3821 0 0.157466 0
1 12 4 4 0.3318 0 0.151971 0
1 12 5 1 50 1 0.18887 0
1 12 6 3 50 1 0.230983 0
1 12 7 4 0.2882 0 0.152191 0
1 12 8 1 48 0 0.210505 0
1 12 9 2 0.3318 1 0.152253 0
1 12 10 2 0.2882 0 0.152074 0
1 12 11 3 48 1 0.204876 0
1 12 12 2 0.2503 1 0.178126 0
1 12 13 1 47 1 0.704237 7
1 12 14 4 0.2503 1 0.115146 0
1 12 15 3 47 0 0.215901 0
1 12 16 4 0.2174 1 0.17314 0
1 12 17 2 0.2174 0 0.162326 0
1 12 18 2 0.1888 1 0.14171 0
1 12 19 1 50 0 0.204615 0
1 12 20 1 48 1 0.704147 7
1 12 21 3 46 1 0.209864 0
1 12 22 1 50 1 0.1841 0
1 12 23 4 0.1888 1 0.162739 0
1 12 24 1 48 1 0.357392 0
1 12 25 2 0.1639 0 0.1731 0
1 12 26 1 47 1 0.183864 0
1 12 27 4 0.1639 0 0.184641 0
1 12 28 4 0.1424 0 0.183727 0
1 12 29 3 44 0 0.488884 2
1 12 30 1 46 0 0.204819 0
1 12 31 4 0.1237 0 0.209979 0
1 12 32 3 48 0 0.0336438 4
1 12 33 3 48 0 0.017329 5
1 12 34 4 0.1074 0 0.183868 0
1 12 35 4 0.0933 1 0.183676 0
1 12 36 3 48 0 0.178967 0
1 12 37 2 0.1424 1 0.704114 7
1 12 38 2 0.2174 1 0.146885 0
1 12 39 1 44 0 0.194195 0
1 12 40 1 43 1 0.704455 7
1 12 41 1 47 1 0.183653 0
1 12 42 4 0.081 0 0.704113 7
1 12 43 2 0.1888 1 0.136368 0
1 12 44 2 0.1639 0 0.183835 0
1 12 45 3 47 1 0.204661 0
1 12 46 1 46 0 0.0172955 3
1 12 47 1 46 0 0.242498 0
1 12 48 1 44 1 0.173236 0
1 12 49 1 43 1 0.267836 0
1 12 50 1 41 0 0.0503823 4
1 12 51 3 46 0 0.221226 0
1 12 52 2 0.1424 0 0.231848 0
1 12 53 4 0.1237 0 0.204774 0
1 12 54 2 0.1237 1 0.220448 0
1 12 55 2 0.1074 0 0.162467 0
1 12 56 1 41 0 0.188792 0
1 12 57 2 0.0933 1 0.241754 0
1 12 58 2 0.081 1 0.357734 1
1 12 59 1 40 0 0.246438 0
1 12 60 4 0.1074 1 0.210004 0
1 12 61 3 44 0 0.221297 0
1 12 62 3 43 0 0.246983 0
1 12 63 2 0.1237 0 0.209907 0
1 12 64 4 0.0933 1 0.389433 0
1 12 65 2 0.1074 1 0.189342 0
1 12 66 1 39 1 0.493664 0
1 12 67 4 0.081 1 0.242196 0
1 12 68 4 0.0703 1 0.2049 0
1 12 69 3 41 0 0.273346 0
1 12 70 3 40 1 0.215255 0
1 12 71 4 0.0611 0 0.704354 7
1 12 72 1 37 0 0.231058 0
1 12 73 4 0.0933 1 0.183383 0
1 12 74 3 39 0 0.210352 0
1 12 75 4 0.081 0 0.272911 0
1 12 76 3 37 1 0.173616 0
1 12 77 4 0.0703 0 0.194017 0
1 12 78 1 36 0 0.0504293 4
1 12 79 3 36 1 0.704877 7
1 12 80 1 36 0 0.257385 0
1 12 81 4 0.0611 1 0.252242 0
1 12 82 1 34 1 0.704154 7
1 12 83 2 0.0933 1 NaN NaN
2 1 1 4 0.3821 0 0.221096 0
2 1 2 1 44 1 0.199628 0
2 1 3 3 44 0 0.246747 0
2 1 4 2 0.3821 0 0.262437 0
2 1 5 1 42 1 0.167775 0
2 1 6 2 0.2795 1 0.162762 0
2 1 7 1 40 0 0.288872 0
2 1 8 2 0.2045 1 0.157444 0
2 1 9 1 37 1 0.17299 0
2 1 10 2 0.1496 1 0.16794 0
2 1 11 1 35 1 0.241366 0
2 1 12 1 33 0 0.246617 0
2 1 13 4 0.2795 0 0.251945 0
2 1 14 3 42 0 0.220487 0
2 1 15 2 0.1095 0 0.241622 0
2 1 16 4 0.2045 1 0.178443 0
2 1 17 3 40 1 0.179078 0
2 1 18 2 0.0801 0 0.383752 0
2 1 19 3 37 0 0.220565 0
2 1 20 4 0.1496 1 0.194348 0
2 1 21 3 35 0 0.231125 0
2 1 22 4 0.1095 1 0.231075 0
2 1 23 3 33 0 0.262858 0
2 1 24 2 0.0586 1 0.310059 0
2 1 25 4 0.0801 0 0.388799 0
2 1 26 3 31 1 0.188914 0
2 1 27 1 31 0 0.704358 7
2 1 28 4 0.0586 1 0.651994 1
2 1 29 3 28 1 0.204852 0
2 1 30 1 37 0 0.315208 0
2 1 31 4 0.1496 1 0.172906 0
2 1 32 2 0.0429 0 0.446423 0
2 1 33 3 26 1 0.0473867 3
2 1 34 1 35 0 0.257071 0
2 1 35 4 0.1095 1 0.120477 1
2 1 36 3 26 1 0.194489 0
2 1 37 2 0.0314 0 0.530628 0
2 1 38 1 33 0 0.150979 0
2 1 39 2 0.0229 0 0.498958 0
2 1 40 1 31 0 0.236102 0
2 1 41 3 24 1 0.304492 0
2 1 42 1 28 1 0.272894 2
2 1 43 2 0.0168 1 0.701951 7
2 1 44 2 0.0429 1 0.262363 0
2 1 45 1 35 1 0.162399 0
2 1 46 4 0.2795 1 0.165613 0
2 1 47 1 33 1 0.0888605 4
2 1 48 4 0.2045 0 0.204517 0
2 1 49 1 33 0 0.273087 0
2 1 50 3 22 1 0.225609 1
2 1 51 4 0.1496 1 0.172941 0
2 1 52 3 28 1 0.230753 0
2 1 53 2 0.0314 1 0.703992 7
2 1 54 4 0.1095 0 0.220452 0
2 1 55 3 26 0 0.304487 0
2 1 56 1 31 1 0.230858 0
2 1 57 2 0.0801 1 0.278208 0
2 1 58 1 28 0 0.441011 0
2 1 59 2 0.0586 0 0.130936 1
2 1 60 4 0.0801 0 0.0169223 3
2 1 61 3 24 0 0.325612 2
2 1 62 1 26 1 0.703983 7
2 1 63 4 0.0801 0 0.346636 0
2 1 64 3 31 1 0.188783 0
2 1 65 1 33 1 0.193992 0
2 1 66 2 0.1496 0 0.221748 0
2 1 67 2 0.1095 0 0.234101 1
2 1 68 3 28 0 0.241299 0
2 1 69 2 0.2795 1 0.146659 0
2 1 70 4 0.0586 1 0.225735 0
2 1 71 3 26 1 0.157222 1
2 1 72 2 0.2045 0 0.293849 0
2 1 73 4 0.0429 0 0.0836068 3
2 1 74 3 33 1 0.178259 0
2 1 75 2 0.1496 1 0.146737 0
2 1 76 1 31 1 0.251845 0
2 1 77 4 0.0429 1 0.28348 0
2 1 78 4 0.0314 0 0.704611 7
2 1 79 4 0.0801 0 0.283343 0
2 1 80 3 31 0 0.0335778 3
2 1 81 4 0.0586 0 0.0668721 4
2 1 82 3 31 0 0.404595 0
2 1 83 3 28 0 0.267634 0
2 1 84 2 0.1095 1 0.199293 0
2 1 85 1 28 1 0.251876 0
2 1 86 1 26 1 0.241309 0
2 1 87 1 24 1 0.314504 1
2 1 88 1 31 0 0.702431 7
2 1 89 4 0.0586 0 0.351665 0
2 1 90 2 0.0801 1 0.225626 0
2 1 91 1 37 1 0.0835962 3
2 1 92 2 0.0586 0 0.590262 0
2 1 93 3 26 0 0.270679 0
2 1 94 4 0.0429 0 0.283334 0
2 1 95 1 37 0 0.199349 0
2 1 96 3 24 0 0.257118 0
2 1 97 3 22 1 0.209843 0
2 1 98 1 35 1 0.194015 0
2 1 99 4 0.0314 0 0.49382 0
2 1 100 4 0.0229 1 0.273016 0
2 1 101 3 19 1 0.224038 0
2 1 102 4 0.0168 1 0.351037 0
2 1 103 1 33 0 0.272872 0
2 1 104 3 17 1 0.262164 0
2 1 105 2 0.0429 1 0.346711 0
2 1 106 1 31 1 0.246665 0
2 1 107 3 15 0 0.23084 0
2 1 108 4 0.0123 0 0.278318 0
2 1 109 3 13 0 0.304346 0
2 1 110 2 0.0314 0 0.619726 0
2 1 111 4 0.009 1 0.183508 0
2 1 112 2 0.0229 0 0.315046 1
2 1 113 1 28 0 0.0502446 3
2 1 114 1 28 0 0.15705 0
2 1 115 3 11 1 0.236043 0
2 1 116 4 0.0066 1 0.225536 0
2 1 117 2 0.0586 0 0.388645 0
2 1 118 2 0.0429 1 0.257285 1
2 1 119 1 26 0 0.704048 7
2 1 120 2 0.1095 1 0.157172 1
2 1 121 2 0.2795 0 0.0820098 4
2 1 122 2 0.2795 1 0.0168846 4
2 1 123 1 33 0 0.230895 0
2 1 124 2 0.2795 1 0.172934 0
2 1 125 2 0.2045 0 0.193835 0
2 1 126 2 0.1496 1 0.151981 0
2 1 127 2 0.1095 1 0.188305 0
2 1 128 2 0.0801 0 0.293961 0
2 1 129 1 31 0 0.183516 0
2 1 130 1 28 1 0.204554 0
2 1 131 2 0.0586 0 0.0835999 4
2 1 132 4 0.0048 0 0.635757 7
2 1 133 1 26 0 0.2465 0
2 1 134 1 24 0 0.0805863 3
2 1 135 2 0.0586 0 0.345005 0
2 1 136 4 0.0123 0 0.278158 0
2 1 137 1 24 1 0.236029 0
2 1 138 2 0.0429 1 0.704269 7
2 1 139 1 22 1 0.220392 0
2 1 140 1 19 0 0.267078 0
2 1 141 1 17 1 0.299164 0
2 1 142 3 8 0 0.183539 0
2 1 143 4 0.009 0 0.703391 7
2 1 144 3 6 0 0.315106 0
2 1 145 4 0.0229 0 0.314975 0
2 1 146 3 4 1 0.220423 0
2 1 147 4 0.0168 0 0.157215 0
2 1 148 3 2 0 0.0669187 4
2 1 149 4 0.0123 1 0.182055 1
2 1 150 3 2 1 0.188718 0
2 1 151 4 0.0314 1 0.141435 1
2 1 152 2 0.1095 0 0.139466 0
2 1 153 1 15 0 0.388768 0
2 1 154 2 0.0801 0 0.35932 0
2 1 155 3 2 1 0.210142 0
2 1 156 4 0.0801 0 0.447381 0
2 1 157 3 2 1 0.241263 0
2 1 158 4 0.0586 1 0.357073 0
2 1 159 3 2 1 0.0836492 4
2 1 160 2 0.0586 1 0.193903 0
2 1 161 4 0.0429 1 0.225442 0
2 1 162 3 2 0 0.593505 1
2 1 163 2 0.0429 1 0.141497 1
2 1 164 4 0.0314 0 0.230628 0
2 1 165 2 0.1095 1 0.167662 0
2 1 166 4 0.0229 1 0.241406 0
2 1 167 3 8 1 0.125687 1
2 1 168 4 0.0168 1 0.28341 0
2 1 169 3 15 0 0.441045 0
2 1 170 2 0.0801 0 0.279422 0
2 1 171 4 0.0123 0 0.110014 0
2 1 172 2 0.0586 0 0.635981 0
2 1 173 3 13 1 0.204434 0
2 1 174 1 13 0 0.270206 0
2 1 175 4 0.009 1 0.0168146 4
2 1 176 3 11 0 0.367464 0
2 1 177 2 0.0429 1 0.353831 1
2 1 178 2 0.1095 1 0.189031 0
2 1 179 4 0.009 1 0.21512 1
2 1 180 2 0.0801 1 0.146785 0
2 1 181 3 8 0 0.388596 0
2 1 182 1 11 0 0.304515 0
2 1 183 1 8 1 0.427299 1
2 1 184 2 0.0586 0 0.683171 7
2 1 185 2 0.1496 1 0.146625 0
2 1 186 3 6 1 0.346537 0
2 1 187 1 15 1 0.704378 7
2 1 188 1 22 1 0.70415 7
2 1 189 1 28 1 NaN NaN
2 2 1 4 0.3821 1 0.127316 0
2 2 2 2 0.3821 1 0.136424 0
2 2 3 1 44 0 0.293964 0
2 2 4 3 44 0 0.241751 0
2 2 5 2 0.2795 0 0.288639 0
2 2 6 2 0.2045 1 0.173193 0
2 2 7 3 42 0 0.215403 0
2 2 8 1 42 1 0.199608 0
2 2 9 2 0.1496 1 0.146872 2
2 2 10 1 40 0 0.299527 0
2 2 11 2 0.3821 0 0.183731 0
2 2 12 1 37 0 0.315254 0
2 2 13 2 0.2795 0 0.289067 0
2 2 14 4 0.2795 0 0.199507 0
2 2 15 2 0.2045 0 0.37312 0
2 2 16 3 40 1 0.173548 0
2 2 17 4 0.2045 1 0.193964 0
2 2 18 4 0.1496 1 0.468483 1
2 2 19 3 37 0 0.220522 0
2 2 20 1 35 1 0.089006 4
2 2 21 1 35 1 0.40479 1
2 2 22 4 0.3821 0 0.230932 0
2 2 23 1 42 1 0.247992 0
2 2 24 1 40 0 0.204805 0
2 2 25 3 35 1 0.0503449 4
2 2 26 4 0.2795 0 0.15192 0
2 2 27 3 35 1 0.210074 0
2 2 28 1 37 1 0.16262 0
2 2 29 3 33 0 0.183649 0
2 2 30 3 31 1 0.209946 0
2 2 31 4 0.2045 1 0.168046 0
2 2 32 1 35 1 0.199935 0
2 2 33 2 0.1496 1 0.199411 0
2 2 34 3 28 0 0.704806 7
2 2 35 3 35 0 0.246936 0
2 2 36 4 0.1496 1 0.168492 0
2 2 37 3 33 1 0.173627 0
2 2 38 2 0.1095 1 0.183844 0
2 2 39 3 31 0 0.247196 0
2 2 40 1 33 1 0.178592 0
2 2 41 1 31 0 0.257381 0
2 2 42 4 0.1095 0 0.25228 0
2 2 43 2 0.0801 1 0.268883 0
2 2 44 2 0.0586 1 0.0839721 4
2 2 45 1 28 0 0.0838253 5
2 2 46 4 0.0801 0 0.288748 0
2 2 47 2 0.0586 0 0.36328 0
2 2 48 2 0.0429 0 0.704926 7
2 2 49 3 28 1 0.21034 0
2 2 50 4 0.0586 1 0.17858 0
2 2 51 2 0.1095 1 0.326089 0
2 2 52 3 26 0 0.294294 2
2 2 53 1 28 1 0.231278 0
2 2 54 1 26 1 0.700035 7
2 2 55 4 0.0429 0 0.210186 0
2 2 56 2 0.0801 0 0.278623 0
2 2 57 3 33 0 0.252203 0
2 2 58 1 33 0 0.226845 0
2 2 59 1 31 1 0.641385 1
2 2 60 4 0.0314 0 0.557529 0
2 2 61 1 37 1 0.17881 0
2 2 62 3 31 1 0.241639 0
2 2 63 2 0.0586 1 0.200115 0
2 2 64 2 0.0429 0 0.704958 7
2 2 65 2 0.1095 1 0.168091 0
2 2 66 4 0.0229 1 0.362942 0
2 2 67 1 35 1 0.236423 0
2 2 68 3 28 1 0.215303 0
2 2 69 3 26 1 0.199544 0
2 2 70 1 33 0 0.247433 0
2 2 71 4 0.0168 0 0.0172153 3
2 2 72 4 0.0168 1 0.136717 0
2 2 73 2 0.0801 0 0.283651 0
2 2 74 1 31 0 0.252206 0
2 2 75 4 0.0123 0 0.067145 3
2 2 76 2 0.0586 0 0.0504758 3
2 2 77 3 24 0 0.320496 0
2 2 78 2 0.0586 0 0.483693 0
2 2 79 3 22 0 0.104904 0
2 2 80 4 0.0123 1 0.157505 0
2 2 81 1 28 0 0.704431 7
2 2 82 4 0.009 0 0.262428 0
2 2 83 3 19 0 0.583896 1
2 2 84 1 35 1 0.178455 0
2 2 85 1 33 0 0.336129 0
2 2 86 4 0.0066 1 0.215439 0
2 2 87 1 31 0 0.383714 0
2 2 88 4 0.0048 1 0.241669 0
2 2 89 2 0.0429 1 0.363454 0
2 2 90 3 26 1 0.17388 2
2 2 91 2 0.0314 1 0.704807 7
2 2 92 1 28 1 0.183745 0
2 2 93 2 0.0801 1 0.126036 1
2 2 94 2 0.2045 0 0.220815 0
2 2 95 3 33 1 0.15761 0
2 2 96 1 26 0 0.362546 0
2 2 97 1 24 0 0.383908 0
2 2 98 4 0.0035 1 0.0170349 4
2 2 99 4 0.0035 0 0.373091 0
2 2 100 3 31 0 0.0891664 3
2 2 101 3 31 0 0.294153 0
2 2 102 2 0.1496 0 0.552063 0
2 2 103 1 22 1 0.152189 1
2 2 104 3 28 0 0.273271 0
2 2 105 2 0.1095 0 0.13107 0
2 2 106 4 0.0026 0 0.0504976 4
2 2 107 3 26 1 0.257401 0
2 2 108 2 0.0801 1 0.0337585 4
2 2 109 4 0.0026 1 0.20489 0
2 2 110 2 0.0801 1 0.220378 0
2 2 111 3 24 0 0.0838312 3
2 2 112 2 0.0586 1 0.394434 0
2 2 113 1 28 1 0.199445 0
2 2 114 4 0.0019 0 0.100008 2
2 2 115 4 0.0048 1 0.278527 0
2 2 116 4 0.0035 0 0.289029 0
2 2 117 3 24 0 0.151734 0
2 2 118 2 0.0429 1 0.131192 1
2 2 119 4 0.0026 0 0.631355 0
2 2 120 1 26 1 0.342638 1
2 2 121 3 22 0 0.479201 0
2 2 122 1 33 1 0.0837134 4
2 2 123 2 0.1095 0 0.447001 0
2 2 124 1 33 1 0.0342095 3
2 2 125 3 19 1 0.70505 7
2 2 126 4 0.0019 1 0.652075 1
2 2 127 3 26 1 0.0837364 3
2 2 128 3 26 1 0.252218 0
2 2 129 4 0.0048 1 0.067118 4
2 2 130 3 24 1 0.199607 0
2 2 131 1 33 1 0.215047 0
2 2 132 2 0.0801 1 0.23128 0
2 2 133 4 0.0048 0 0.705199 7
2 2 134 1 31 1 0.189392 0
2 2 135 4 0.0123 0 0.26793 0
2 2 136 2 0.0586 0 0.662935 7
2 2 137 2 0.1496 1 0.163346 0
2 2 138 1 28 1 0.231094 0
2 2 139 1 26 1 0.142081 0
2 2 140 2 0.1095 0 0.263582 0
2 2 141 1 24 1 0.283838 0
2 2 142 3 22 1 0.231133 0
2 2 143 4 0.009 1 0.29417 0
2 2 144 2 0.0801 0 0.54738 0
2 2 145 2 0.0586 1 0.284602 1
2 2 146 1 22 0 0.579028 0
2 2 147 1 19 0 0.594314 1
2 2 148 1 26 0 0.563135 0
2 2 149 3 19 0 0.378442 0
2 2 150 2 0.1496 1 0.183495 0
2 2 151 3 17 0 0.447151 2
2 2 152 4 0.0066 0 0.700279 7
2 2 153 1 24 0 0.562929 0
2 2 154 2 0.1095 0 0.299543 0
2 2 155 4 0.0168 0 0.704978 7
2 2 156 3 24 0 0.231699 0
2 2 157 3 22 0 0.431136 0
2 2 158 4 0.0429 0 0.325587 2
2 2 159 2 0.0801 1 0.162805 0
2 2 160 3 19 0 0.183944 0
2 2 161 3 17 0 0.141682 0
2 2 162 3 15 0 0.115492 2
2 2 163 4 0.1095 0 0.230911 0
2 2 164 3 22 1 0.225986 0
2 2 165 1 22 0 0.704349 7
2 2 166 4 0.0801 0 0.472852 0
2 2 167 3 19 1 0.257519 2
2 2 168 1 28 0 0.699152 0
2 2 169 4 0.0586 1 0.700123 7
2 2 170 4 0.1496 1 0.0836053 4
2 2 171 3 26 1 0.199327 0
2 2 172 2 0.0586 1 0.262795 0
2 2 173 3 24 1 0.236144 0
2 2 174 4 0.1496 1 0.162774 0
2 2 175 2 0.0429 0 0.10573 0
2 2 176 4 0.1095 1 0.199607 0
2 2 177 3 22 1 0.241526 0
2 2 178 1 26 1 0.700159 7
2 2 179 1 33 1 0.242011 0
2 2 180 2 0.0314 1 0.7049 7
2 2 181 3 19 0 0.700466 7
2 2 182 1 31 0 0.704874 7
2 2 183 3 26 0 0.28909 0
2 2 184 4 0.0801 0 0.31016 0
2 2 185 1 37 0 0.28393 0
2 2 186 2 0.0801 0 0.0168363 3
2 2 187 4 0.0586 1 0.268012 0
2 2 188 4 0.0429 1 0.220573 0
2 2 189 3 24 0 0.316268 0
2 2 190 3 22 1 0.21005 0
2 2 191 4 0.0314 1 0.246875 0
2 2 192 1 35 1 0.163251 0
2 2 193 2 0.0801 0 0.462654 0
2 2 194 2 0.0586 1 0.252726 1
2 2 195 2 0.1496 0 0.204786 0
2 2 196 2 0.1095 1 0.188768 0
2 2 197 4 0.0229 0 0.0837094 3
2 2 198 3 19 1 0.220542 0
2 2 199 1 33 1 0.183834 0
2 2 200 3 17 0 0.700069 7
2 2 201 4 0.0229 1 0.394696 0
2 2 202 1 31 1 0.189046 0
2 2 203 2 0.0801 1 0.315544 0
2 2 204 2 0.0586 1 0.210205 0
2 2 205 1 28 0 0.700037 7
2 2 206 3 24 0 0.294195 0
2 2 207 1 35 0 0.125686 0
2 2 208 4 0.0168 0 0.257813 0
2 2 209 2 0.0429 0 0.0995789 3
2 2 210 2 0.0429 0 0.70056 7
2 2 211 2 0.1095 0 0.704868 7
2 2 212 2 0.2795 0 0.320616 0
2 2 213 1 33 0 0.0838832 3
2 2 214 3 22 1 0.183959 0
2 2 215 2 0.2045 1 0.157224 0
2 2 216 4 0.0123 1 0.705103 7
2 2 217 1 33 0 0.604771 0
2 2 218 1 31 0 0.278699 0
2 2 219 2 0.1496 0 0.220451 0
2 2 220 3 19 0 0.358131 0
2 2 221 4 0.0314 0 0.0671472 3
2 2 222 3 17 1 0.189024 0
2 2 223 4 0.0314 0 0.70438 7
2 2 224 3 15 0 0.289155 0
2 2 225 3 13 0 0.272767 0
2 2 226 4 0.0801 0 0.272837 0
2 2 227 2 0.1095 1 0.221588 0
2 2 228 2 0.0801 1 0.173345 0
2 2 229 1 28 1 0.262588 0
2 2 230 3 11 1 0.215078 0
2 2 231 4 0.0586 1 0.237242 0
2 2 232 2 0.0586 0 0.704792 7
2 2 233 1 26 0 0.704863 7
2 2 234 2 0.1496 0 0.283927 0
2 2 235 4 0.0429 0 0.347962 0
2 2 236 2 0.1095 0 0.289711 0
2 2 237 1 33 1 0.220649 0
2 2 238 3 8 0 0.152106 1
2 2 239 2 0.0801 1 0.209871 0
2 2 240 3 15 0 0.704787 7
2 2 241 1 31 0 0.246776 0
2 2 242 2 0.0586 0 0.394449 0
2 2 243 4 0.0314 1 0.704674 7
2 2 244 4 0.0801 1 0.173904 0
2 2 245 3 22 1 0.162666 0
2 2 246 1 28 0 0.3321 0
2 2 247 4 0.0586 0 NaN NaN
2 3 1 1 44 1 0.336069 0
2 3 2 4 0.3821 1 0.120423 0
2 3 3 2 0.3821 1 0.120445 0
2 3 4 2 0.2795 1 0.194086 0
2 3 5 2 0.2045 1 0.199333 0
2 3 6 1 42 0 0.277914 0
2 3 7 1 40 0 0.372873 0
2 3 8 3 44 0 0.399158 0
2 3 9 3 42 1 0.172969 0
2 3 10 1 37 0 0.647014 0
2 3 11 4 0.2795 1 0.167721 0
2 3 12 1 35 1 0.704079 7
2 3 13 4 0.2045 0 0.220444 0
2 3 14 3 40 0 0.451939 0
2 3 15 3 37 1 0.217664 0
2 3 16 2 0.1496 0 0.325323 0
2 3 17 2 0.1095 0 0.223797 0
2 3 18 2 0.0801 1 0.0835944 3
2 3 19 1 42 1 0.0824649 5
2 3 20 1 42 1 0.520242 1
2 3 21 1 44 1 0.241299 0
2 3 22 2 0.0801 0 0.499195 0
2 3 23 1 42 1 0.0802039 4
2 3 24 1 42 1 0.0941488 5
2 3 25 2 0.0586 0 0.704327 7
2 3 26 1 42 1 0.188811 0
2 3 27 2 0.1496 0 0.246711 0
2 3 28 2 0.1095 1 0.299171 0
2 3 29 4 0.1496 1 0.0501929 3
2 3 30 3 35 0 0.18354 0
2 3 31 4 0.1496 0 0.182733 0
2 3 32 1 40 1 0.215148 0
2 3 33 3 33 1 0.18877 0
2 3 34 3 31 0 0.230985 0
2 3 35 1 37 0 0.257363 0
2 3 36 4 0.1095 0 0.0632125 3
2 3 37 4 0.1095 0 0.457085 0
2 3 38 3 28 1 0.162574 0
2 3 39 4 0.0801 1 0.204411 0
2 3 40 3 26 1 0.146841 0
2 3 41 4 0.0586 0 0.336133 0
2 3 42 3 24 1 0.535803 1
2 3 43 4 0.0429 1 0.262239 0
2 3 44 1 35 1 0.210015 0
2 3 45 1 33 0 0.257231 0
2 3 46 3 31 0 0.272943 0
2 3 47 1 31 0 0.704018 7
2 3 48 2 0.0801 1 0.450573 0
2 3 49 2 0.0586 0 0.704468 7
2 3 50 1 37 1 0.199435 0
2 3 51 3 28 1 0.217567 0
2 3 52 4 0.0314 0 0.0941719 3
2 3 53 3 26 1 0.209704 0
2 3 54 4 0.0314 1 0.18343 0
2 3 55 2 0.1496 1 0.13095 0
2 3 56 3 24 1 0.178287 0
2 3 57 1 35 0 0.288754 0
2 3 58 4 0.0229 0 0.320465 0
2 3 59 1 33 0 0.241471 0
2 3 60 4 0.0168 0 0.188866 0
2 3 61 2 0.1095 0 0.441169 0
2 3 62 1 31 1 0.223894 0
2 3 63 2 0.0801 1 0.204619 0
2 3 64 1 28 1 0.0835742 4
2 3 65 1 28 0 0.325828 0
2 3 66 2 0.0586 0 0.236067 0
2 3 67 3 22 0 0.457142 0
2 3 68 4 0.0123 0 0.703998 7
2 3 69 2 0.0429 0 0.704191 7
2 3 70 1 26 1 0.704058 7
2 3 71 2 0.1095 1 0.204533 0
2 3 72 4 0.0314 1 0.167778 0
2 3 73 2 0.0801 0 0.483389 0
2 3 74 3 19 1 0.130861 2
2 3 75 4 0.0229 0 0.70434 7
2 3 76 3 26 0 0.351616 0
2 3 77 3 24 1 0.704438 7
2 3 78 4 0.0586 0 0.0503037 5
2 3 79 1 33 1 0.183563 0
2 3 80 2 0.0586 0 0.66749 7
2 3 81 3 31 1 0.288753 0
2 3 82 2 0.1496 0 0.267807 0
2 3 83 3 28 0 0.177373 0
2 3 84 4 0.0586 0 0.704251 7
2 3 85 3 26 0 0.446503 1
2 3 86 4 0.1496 0 0.188664 0
2 3 87 3 33 0 0.220503 0
2 3 88 4 0.1095 1 0.183568 0
2 3 89 1 31 1 0.361288 1
2 3 90 3 31 0 0.704089 7
2 3 91 4 0.0801 0 0.217534 0
2 3 92 1 37 1 0.0502441 4
2 3 93 3 37 0 0.246544 0
2 3 94 2 0.1095 1 0.183473 0
2 3 95 4 0.0586 1 0.209562 0
2 3 96 4 0.0429 0 0.341431 0
2 3 97 3 35 1 0.246585 0
2 3 98 2 0.0801 1 0.228629 0
2 3 99 3 33 1 0.204585 0
2 3 100 4 0.0314 0 0.701763 7
2 3 101 3 31 1 0.341407 1
2 3 102 2 0.0586 0 0.0941393 3
2 3 103 1 37 1 0.257019 0
2 3 104 2 0.0586 0 0.604765 0
2 3 105 2 0.0429 1 0.635984 1
2 3 106 4 0.0801 0 0.472946 0
2 3 107 1 35 0 0.304121 0
2 3 108 3 37 0 0.0836171 3
2 3 109 2 0.1095 0 0.704181 7
2 3 110 2 0.2795 1 0.357133 0
2 3 111 4 0.0586 1 0.199281 0
2 3 112 1 33 0 0.362436 0
2 3 113 1 31 1 0.246693 0
2 3 114 4 0.0429 1 0.704191 7
2 3 115 2 0.2045 0 0.0816866 4
2 3 116 3 37 0 0.204629 0
2 3 117 2 0.2045 0 0.0836129 3
2 3 118 3 35 0 0.209897 0
2 3 119 2 0.2045 0 0.220393 0
2 3 120 2 0.1496 1 0.220372 0
2 3 121 1 28 0 0.34106 0
2 3 122 1 26 1 NaN NaN
2 4 1 2 0.3821 1 0.141442 0
2 4 2 4 0.3821 0 0.230589 0
2 4 3 2 0.2795 0 0.245422 0
2 4 4 1 44 1 0.13617 0
2 4 5 1 42 0 0.378031 0
2 4 6 2 0.2045 1 0.251875 0
2 4 7 3 44 1 0.230734 0
2 4 8 2 0.1496 0 0.215216 0
2 4 9 3 42 0 0.173071 0
2 4 10 2 0.1095 0 0.016912 4
2 4 11 2 0.1095 1 0.204386 0
2 4 12 4 0.2795 1 0.19403 0
2 4 13 1 40 0 0.12052 0
2 4 14 3 40 0 0.178364 0
2 4 15 4 0.2045 0 0.238876 0
2 4 16 4 0.1496 0 0.0668807 3
2 4 17 2 0.0801 0 0.704474 7
2 4 18 2 0.2045 0 0.230253 0
2 4 19 1 37 1 0.17318 0
2 4 20 4 0.1496 0 0.215072 0
2 4 21 2 0.1496 1 0.204625 0
2 4 22 2 0.1095 0 0.11516 0
2 4 23 3 37 1 0.157238 0
2 4 24 3 35 0 0.183547 0
2 4 25 4 0.1095 1 0.146711 0
2 4 26 4 0.0801 1 0.0455791 3
2 4 27 1 35 0 0.18874 0
2 4 28 3 33 0 0.0669193 3
2 4 29 4 0.0801 0 0.188236 0
2 4 30 1 33 1 0.194061 0
2 4 31 4 0.0586 0 0.245989 0
2 4 32 3 33 1 0.165644 0
2 4 33 1 31 1 0.230828 0
2 4 34 1 28 0 0.230491 0
2 4 35 3 31 1 0.0994502 3
2 4 36 4 0.0429 1 0.278293 0
2 4 37 4 0.0314 1 0.109905 1
2 4 38 3 31 1 0.151221 0
2 4 39 4 0.0801 1 0.173082 0
2 4 40 1 26 0 0.70455 7
2 4 41 1 33 0 0.704267 7
2 4 42 2 0.0801 0 0.297448 0
2 4 43 2 0.0586 1 0.446399 1
2 4 44 1 40 0 0.26243 0
2 4 45 3 28 1 0.207498 0
2 4 46 1 37 1 0.157223 0
2 4 47 2 0.1496 1 0.18883 0
2 4 48 1 35 0 0.315068 0
2 4 49 3 26 0 0.367638 0
2 4 50 2 0.1095 1 0.283236 0
2 4 51 1 33 1 0.241394 0
2 4 52 4 0.0586 0 0.704071 7
2 4 53 3 24 1 0.251902 0
2 4 54 1 31 1 0.2203 0
2 4 55 2 0.0801 1 0.204583 0
2 4 56 2 0.0586 0 0.362504 0
2 4 57 4 0.1496 0 0.215088 0
2 4 58 1 28 0 0.205492 0
2 4 59 4 0.1095 1 0.0502378 4
2 4 60 1 26 1 0.277994 0
2 4 61 1 24 0 0.70416 7
2 4 62 4 0.1095 1 0.209847 0
2 4 63 3 22 1 0.104629 1
2 4 64 3 28 0 0.183555 0
2 4 65 1 31 0 0.210011 0
2 4 66 2 0.0429 1 0.488665 1
2 4 67 3 26 0 0.246509 0
2 4 68 3 24 0 0.246538 0
2 4 69 4 0.0801 0 0.388669 0
2 4 70 2 0.1095 1 0.204618 0
2 4 71 2 0.0801 0 0.225624 0
2 4 72 3 22 1 0.267623 0
2 4 73 4 0.0586 1 0.0835999 4
2 4 74 3 19 0 0.115208 0
2 4 75 3 17 1 0.117332 1
2 4 76 4 0.0586 1 0.209851 0
2 4 77 2 0.0586 0 0.478203 0
2 4 78 3 24 1 0.330849 1
2 4 79 4 0.0429 0 0.70431 7
2 4 80 3 31 0 0.220413 0
2 4 81 4 0.1095 1 0.188916 0
2 4 82 4 0.0801 1 0.193881 0
2 4 83 3 28 1 0.199394 0
2 4 84 4 0.0586 1 0.178324 0
2 4 85 1 28 1 0.184113 0
2 4 86 1 26 0 0.704212 7
2 4 87 3 26 1 0.120364 0
2 4 88 4 0.0429 0 0.704426 7
2 4 89 3 24 1 0.218936 0
2 4 90 1 33 1 0.188817 0
2 4 91 4 0.1095 1 0.204589 0
2 4 92 3 22 0 0.230685 0
2 4 93 3 19 0 0.0502395 3
2 4 94 1 31 0 0.383382 0
2 4 95 2 0.0429 1 0.130943 0
2 4 96 1 28 0 0.589819 0
2 4 97 3 19 0 0.346746 0
2 4 98 1 26 1 0.0669144 4
2 4 99 4 0.0801 0 0.209835 0
2 4 100 3 17 0 0.703922 7
2 4 101 2 0.0314 0 0.38341 1
2 4 102 2 0.0801 0 0.288879 0
2 4 103 3 24 0 0.309824 0
2 4 104 2 0.0586 1 0.704391 7
2 4 105 1 26 1 0.272857 0
2 4 106 1 24 0 0.69899 7
2 4 107 2 0.1496 0 0.188726 0
2 4 108 1 31 0 0.130895 0
2 4 109 2 0.1095 1 0.209806 0
2 4 110 1 28 1 0.0335462 4
2 4 111 4 0.0586 1 0.152033 1
2 4 112 1 28 0 0.194066 0
2 4 113 1 26 1 0.28874 0
2 4 114 2 0.0801 0 0.357101 0
2 4 115 3 22 1 0.151939 1
2 4 116 2 0.0586 1 0.357131 0
2 4 117 4 0.1496 0 0.22567 0
2 4 118 4 0.1095 0 0.46762 1
2 4 119 4 0.2795 1 0.136162 0
2 4 120 3 28 1 0.146791 0
2 4 121 3 26 0 0.454421 0
2 4 122 4 0.2045 1 0.136206 0
2 4 123 2 0.0429 1 0.593725 1
2 4 124 3 24 0 0.414759 0
2 4 125 2 0.1095 0 0.504356 0
2 4 126 2 0.0801 1 0.257197 0
2 4 127 3 22 1 0.155396 0
2 4 128 4 0.1496 0 0.214973 0
2 4 129 1 24 0 0.251912 1
2 4 130 1 31 0 0.186323 0
2 4 131 1 28 0 0.388399 1
2 4 132 4 0.1095 0 0.41494 0
2 4 133 2 0.0586 0 0.61482 1
2 4 134 3 19 1 0.183511 0
2 4 135 1 35 1 0.186967 0
2 4 136 2 0.1496 0 0.246523 0
2 4 137 3 17 0 0.241338 0
2 4 138 1 33 1 0.188704 0
2 4 139 4 0.0801 0 0.19415 0
2 4 140 3 15 0 0.478214 0
2 4 141 1 31 1 0.215053 0
2 4 142 2 0.1095 0 0.252101 0
2 4 143 4 0.0586 0 0.53494 0
2 4 144 2 0.0801 0 0.299182 0
2 4 145 1 28 0 0.356765 0
2 4 146 2 0.0586 1 0.278169 0
2 4 147 3 13 1 0.204623 0
2 4 148 1 26 0 0.704209 7
2 4 149 4 0.0429 1 0.225577 0
2 4 150 3 11 1 0.245091 0
2 4 151 2 0.0429 1 0.70443 7
2 4 152 1 33 1 0.272881 0
2 4 153 1 31 0 0.18351 0
2 4 154 2 0.1095 1 0.251842 1
2 4 155 4 0.0314 1 0.193173 0
2 4 156 2 0.2795 1 0.178303 0
2 4 157 4 0.0229 1 0.0497389 3
2 4 158 3 8 0 0.377969 0
2 4 159 2 0.2045 0 0.320214 0
2 4 160 4 0.0229 0 0.325693 0
2 4 161 3 6 0 0.704284 7
2 4 162 4 0.0168 1 NaN NaN
2 5 1 2 0.3821 0 0.257212 0
2 5 2 1 44 0 0.314831 0
2 5 3 1 42 0 0.314049 0
2 5 4 2 0.2795 1 0.147334 0
2 5 5 3 44 1 0.178325 0
2 5 6 4 0.3821 0 0.220315 0
2 5 7 2 0.2045 0 0.27805 0
2 5 8 3 42 0 0.136217 0
2 5 9 1 40 0 0.183626 0
2 5 10 1 37 0 0.220396 0
2 5 11 4 0.2795 1 0.162573 0
2 5 12 3 40 0 0.330934 0
2 5 13 2 0.1496 1 0.0152172 4
2 5 14 1 35 1 0.241221 0
2 5 15 2 0.1496 1 0.177664 0
2 5 16 2 0.1095 0 0.104675 2
2 5 17 1 33 1 0.151978 0
2 5 18 2 0.2795 0 0.330706 0
2 5 19 4 0.2045 1 0.1888 0
2 5 20 3 37 1 0.188761 0
2 5 21 1 31 1 0.529052 1
2 5 22 3 35 0 0.256996 0
2 5 23 4 0.1496 0 0.320329 0
2 5 24 2 0.2045 1 0.162596 0
2 5 25 4 0.1095 0 0.56208 0
2 5 26 3 33 1 0.188762 0
2 5 27 1 37 1 0.0502182 3
2 5 28 1 37 1 0.209782 0
2 5 29 4 0.0801 1 0.266849 0
2 5 30 1 35 1 0.209897 0
2 5 31 2 0.1496 0 0.315187 0
2 5 32 2 0.1095 1 0.0335258 3
2 5 33 3 31 1 0.220369 0
2 5 34 2 0.1095 1 0.152084 0
2 5 35 3 28 1 0.146714 0
2 5 36 4 0.0586 0 0.314967 0
2 5 37 3 26 0 0.0169438 5
2 5 38 3 26 0 0.351841 0
2 5 39 2 0.0801 1 0.36032 1
2 5 40 2 0.2045 0 0.514866 0
2 5 41 4 0.0429 0 0.404547 0
2 5 42 2 0.1496 1 0.230919 0
2 5 43 3 24 1 0.256402 0
2 5 44 1 33 0 0.625429 0
2 5 45 4 0.0314 1 0.230758 0
2 5 46 2 0.1095 1 0.0836044 3
2 5 47 1 31 0 0.215095 0
2 5 48 3 22 0 0.241334 1
2 5 49 2 0.1095 1 0.230953 0
2 5 50 2 0.0801 0 0.351698 0
2 5 51 4 0.0229 1 0.620387 1
2 5 52 3 28 1 0.167603 0
2 5 53 1 28 1 0.704415 7
2 5 54 1 35 0 0.415081 1
2 5 55 4 0.0586 1 0.514832 0
2 5 56 3 26 1 0.183515 0
2 5 57 2 0.0586 0 0.0290853 4
2 5 58 1 42 0 0.214852 0
2 5 59 3 24 0 0.246587 0
2 5 60 4 0.0429 0 0.483498 0
2 5 61 3 22 0 0.26247 0
2 5 62 1 40 0 0.016879 3
2 5 63 2 0.0586 0 0.0940547 3
2 5 64 4 0.0314 0 0.351904 0
2 5 65 3 19 0 0.14147 0
2 5 66 2 0.0586 1 0.136199 1
2 5 67 4 0.0229 1 0.451763 0
2 5 68 2 0.1496 1 0.0168645 3
2 5 69 1 40 1 0.185998 0
2 5 70 2 0.1496 0 0.0836238 4
2 5 71 2 0.1496 1 0.016878 5
2 5 72 1 37 0 0.246643 0
2 5 73 1 35 1 0.220677 0
2 5 74 2 0.1496 0 0.257054 0
2 5 75 1 33 1 0.0835951 4
2 5 76 2 0.1095 1 0.194036 0
2 5 77 1 33 1 0.167792 0
2 5 78 2 0.0801 0 0.293961 0
2 5 79 3 17 1 0.173012 0
2 5 80 4 0.0168 0 0.699532 7
2 5 81 2 0.0586 1 0.199461 0
2 5 82 3 15 1 0.183553 0
2 5 83 4 0.0429 0 0.536056 1
2 5 84 4 0.1095 0 0.241396 0
2 5 85 1 31 1 0.246719 0
2 5 86 3 13 0 0.0669185 3
2 5 87 4 0.0801 0 0.325745 0
2 5 88 1 28 0 0.704225 7
2 5 89 2 0.0429 1 0.288703 0
2 5 90 3 13 1 0.19405 0
2 5 91 1 35 0 0.0168818 3
2 5 92 2 0.0314 0 0.120454 1
2 5 93 1 35 1 0.194073 0
2 5 94 2 0.0801 1 0.188706 0
2 5 95 1 33 1 0.0835874 3
2 5 96 4 0.0586 1 0.207806 0
2 5 97 3 11 1 0.199277 0
2 5 98 2 0.0586 1 0.178321 0
2 5 99 2 0.0429 0 0.704122 7
2 5 100 4 0.0429 1 0.704425 7
2 5 101 3 8 0 0.0835987 4
2 5 102 2 0.1095 0 0.704484 7
2 5 103 4 0.1095 1 0.157226 0
2 5 104 4 0.0801 0 0.236096 0
2 5 105 1 33 0 0.0148242 3
2 5 106 3 8 0 0.279048 0
2 5 107 2 0.2795 0 0.104735 0
2 5 108 4 0.0586 0 0.288514 0
2 5 109 2 0.2045 0 0.190319 0
2 5 110 1 33 0 0.230823 0
2 5 111 1 31 0 0.104569 0
2 5 112 3 6 1 0.704715 7
2 5 113 1 28 0 0.70434 7
2 5 114 4 0.0429 1 0.257138 0
2 5 115 3 13 1 0.199426 0
2 5 116 1 35 1 0.157292 0
2 5 117 2 0.1496 0 0.220438 0
2 5 118 3 11 0 0.169457 1
2 5 119 1 33 0 0.262479 0
2 5 120 2 0.1095 0 0.317234 0
2 5 121 4 0.0314 0 0.230926 0
2 5 122 1 31 1 0.70459 7
2 5 123 1 37 0 0.162352 0
2 5 124 2 0.0801 1 0.215193 0
2 5 125 1 35 1 0.183521 0
2 5 126 1 33 1 0.0835252 4
2 5 127 3 17 0 0.0168848 4
2 5 128 3 17 0 0.0168647 3
2 5 129 4 0.0229 0 0.278154 1
2 5 130 1 33 1 0.130967 0
2 5 131 3 17 0 0.31516 0
2 5 132 4 0.0586 0 0.267629 0
2 5 133 3 15 1 0.050182 3
2 5 134 4 0.0429 1 NaN NaN
2 6 1 3 44 0 0.704361 7
2 6 2 4 0.3821 0 0.257181 0
2 6 3 1 44 0 0.635848 7
2 6 4 2 0.3821 0 0.239873 0
2 6 5 3 44 0 0.215083 0
2 6 6 4 0.2795 0 0.246729 0
2 6 7 3 42 0 0.252052 0
2 6 8 4 0.2045 0 0.246688 0
2 6 9 1 44 1 0.241439 0
2 6 10 4 0.1496 1 0.178316 0
2 6 11 2 0.2795 1 0.136169 0
2 6 12 1 42 1 0.17832 0
2 6 13 1 40 0 0.141406 0
2 6 14 1 37 0 0.31495 0
2 6 15 4 0.1095 0 0.267692 0
2 6 16 2 0.2045 1 0.162523 0
2 6 17 3 40 1 0.134 0
2 6 18 4 0.0801 0 0.262518 1
2 6 19 2 0.1496 1 0.188359 0
2 6 20 1 35 1 0.225749 0
2 6 21 3 37 1 0.130955 0
2 6 22 2 0.1095 0 0.288903 0
2 6 23 2 0.0801 0 0.462469 0
2 6 24 1 33 0 0.304558 0
2 6 25 1 31 1 0.209973 0
2 6 26 1 28 0 0.315023 0
2 6 27 4 0.2045 1 0.172998 0
2 6 28 2 0.0586 0 0.478013 1
2 6 29 3 35 1 0.172997 0
2 6 30 3 33 1 0.288658 0
2 6 31 2 0.1496 0 0.225659 0
2 6 32 4 0.1496 1 0.205589 0
2 6 33 3 31 1 0.246706 0
2 6 34 2 0.1095 1 0.110037 0
2 6 35 4 0.1095 0 0.299416 0
2 6 36 3 28 0 0.230847 0
2 6 37 2 0.0801 0 0.220846 0
2 6 38 1 26 1 0.398715 1
2 6 39 1 33 1 0.283686 0
2 6 40 1 31 0 0.162523 0
2 6 41 3 26 0 0.234171 0
2 6 42 4 0.0801 0 0.0184017 3
2 6 43 3 24 0 0.314934 0
2 6 44 4 0.0801 1 0.283561 0
2 6 45 4 0.0586 1 0.246678 0
2 6 46 1 28 1 0.441317 1
2 6 47 1 35 0 0.188855 0
2 6 48 1 33 1 0.614875 1
2 6 49 1 40 0 0.304689 0
2 6 50 2 0.0586 0 0.522419 1
2 6 51 2 0.1496 1 0.162195 0
2 6 52 4 0.0429 0 0.70424 7
2 6 53 1 37 1 0.1837 0
2 6 54 2 0.1095 1 0.0205405 3
2 6 55 2 0.1095 0 0.230964 0
2 6 56 3 22 0 0.273064 0
2 6 57 3 19 0 0.10989 0
2 6 58 2 0.0801 0 0.235883 0
2 6 59 1 35 1 0.246786 0
2 6 60 4 0.1095 1 0.0835291 4
2 6 61 4 0.1095 0 0.141508 0
2 6 62 3 17 1 0.188833 0
2 6 63 1 33 0 0.0799124 3
2 6 64 2 0.0586 1 0.209874 0
2 6 65 2 0.0429 1 0.236148 0
2 6 66 2 0.0314 1 0.046057 4
2 6 67 1 33 0 0.230932 0
2 6 68 4 0.0801 1 0.19409 0
2 6 69 3 15 0 0.294148 0
2 6 70 1 31 1 0.20979 0
2 6 71 3 13 1 0.209923 0
2 6 72 2 0.0314 1 0.0502464 3
2 6 73 3 11 1 0.194214 0
2 6 74 4 0.0586 1 0.278226 0
2 6 75 3 8 1 0.20983 0
2 6 76 4 0.0429 0 0.704537 7
2 6 77 2 0.0314 1 0.615521 1
2 6 78 4 0.1095 0 0.257359 0
2 6 79 2 0.0801 1 0.12557 1
2 6 80 2 0.2045 1 0.167872 0
2 6 81 3 6 0 0.130821 1
2 6 82 2 0.1496 0 0.235178 0
2 6 83 4 0.0801 0 0.309772 0
2 6 84 1 28 0 0.284054 0
2 6 85 1 26 1 0.435937 1
2 6 86 3 13 0 0.315009 0
2 6 87 1 33 0 0.10457 1
2 6 88 2 0.1095 0 0.0335791 4
2 6 89 2 0.1095 0 0.220309 0
2 6 90 2 0.0801 1 0.193966 1
2 6 91 1 40 1 0.225706 0
2 6 92 1 37 1 0.209818 0
2 6 93 1 35 0 0.199403 0
2 6 94 4 0.0586 0 0.530757 1
2 6 95 2 0.2045 0 0.173126 0
2 6 96 3 11 1 0.0962748 3
2 6 97 1 33 0 0.257294 0
2 6 98 2 0.1496 1 0.162506 0
2 6 99 2 0.1095 1 0.16777 0
2 6 100 2 0.0801 1 0.0888824 4
2 6 101 1 31 0 0.1783 0
2 6 102 3 11 1 0.215223 0
2 6 103 2 0.0801 1 0.0335024 3
2 6 104 4 0.1496 1 0.17831 0
2 6 105 3 8 0 0.704093 7
2 6 106 4 0.1095 0 0.325807 0
2 6 107 3 15 1 0.162508 0
2 6 108 2 0.0801 0 NaN NaN
2 7 1 2 0.3821 1 0.516065 0
2 7 2 3 44 1 0.199559 0
2 7 3 1 44 0 0.200117 0
2 7 4 2 0.2795 0 0.247133 0
2 7 5 4 0.3821 0 0.21535 0
2 7 6 3 42 0 0.151977 1
2 7 7 4 0.2795 1 0.146645 0
2 7 8 2 0.2045 0 0.257309 0
2 7 9 1 42 1 0.330944 0
2 7 10 2 0.1496 0 0.231443 0
2 7 11 2 0.1095 1 0.241544 1
2 7 12 3 44 0 0.29988 0
2 7 13 3 42 1 0.179323 0
2 7 14 4 0.2045 0 0.172888 0
2 7 15 3 40 1 0.194329 0
2 7 16 2 0.2795 0 0.236521 0
2 7 17 4 0.1496 1 0.178136 0
2 7 18 4 0.1095 1 0.199058 0
2 7 19 1 40 0 0.32049 0
2 7 20 3 37 0 0.189424 0
2 7 21 2 0.2045 1 0.157422 0
2 7 22 2 0.1496 1 0.136438 0
2 7 23 3 35 0 0.25207 0
2 7 24 1 37 1 0.246513 0
2 7 25 4 0.0801 0 0.0839386 5
2 7 26 1 35 1 0.194302 0
2 7 27 4 0.0801 1 0.205279 0
2 7 28 1 33 0 0.26798 0
2 7 29 3 33 0 0.247334 0
2 7 30 4 0.0586 1 0.257943 0
2 7 31 1 31 1 0.236941 0
2 7 32 2 0.1095 1 0.189565 0
2 7 33 3 31 0 0.314939 0
2 7 34 1 28 0 0.310332 1
2 7 35 4 0.0429 0 0.241679 0
2 7 36 1 35 0 0.15214 0
2 7 37 2 0.0801 0 0.257225 0
2 7 38 3 28 1 0.0503885 4
2 7 39 4 0.0314 0 0.704413 7
2 7 40 1 33 1 0.194364 0
2 7 41 3 28 1 0.215865 0
2 7 42 1 31 0 0.100299 1
2 7 43 3 26 0 0.178667 0
2 7 44 2 0.0586 1 0.705117 7
2 7 45 4 0.0801 0 0.467794 1
2 7 46 4 0.2045 0 0.283801 0
2 7 47 3 24 1 0.283522 0
2 7 48 2 0.1496 0 0.367785 0
2 7 49 1 37 0 0.241552 0
2 7 50 1 35 1 0.241782 0
2 7 51 2 0.1095 0 0.304518 0
2 7 52 3 22 0 0.268073 0
2 7 53 4 0.1496 0 0.278539 0
2 7 54 3 19 1 0.207305 0
2 7 55 4 0.1095 1 0.0173757 4
2 7 56 2 0.0801 1 0.383879 0
2 7 57 2 0.0586 0 0.420331 0
2 7 58 2 0.0429 1 0.704857 7
2 7 59 4 0.1095 1 0.273033 0
2 7 60 2 0.1095 1 0.236668 0
2 7 61 1 33 0 0.14692 0
2 7 62 2 0.0801 1 0.131331 1
2 7 63 2 0.2045 1 0.152725 0
2 7 64 4 0.0801 1 0.220454 0
2 7 65 1 31 1 0.415364 1
2 7 66 3 17 0 0.0504369 4
2 7 67 1 37 1 0.0174669 4
2 7 68 4 0.0586 1 0.210095 0
2 7 69 1 37 1 0.0168587 3
2 7 70 3 17 1 0.220331 0
2 7 71 1 37 0 0.204784 0
2 7 72 1 35 1 0.700051 7
2 7 73 4 0.0429 0 0.0838865 5
2 7 74 1 42 1 0.12061 0
2 7 75 3 15 1 0.0890459 4
2 7 76 4 0.0429 0 0.268073 0
2 7 77 2 0.1496 1 0.231193 0
2 7 78 3 15 1 0.204911 0
2 7 79 1 40 0 0.31507 0
2 7 80 1 37 1 0.194383 0
2 7 81 3 13 0 0.625454 1
2 7 82 4 0.0314 0 0.705261 7
2 7 83 4 0.0801 0 0.384006 0
2 7 84 3 19 0 0.704585 7
2 7 85 3 26 0 0.257304 0
2 7 86 4 0.0586 0 0.704656 7
2 7 87 3 24 0 0.336458 0
2 7 88 2 0.1095 1 0.241837 0
2 7 89 4 0.1496 1 0.162769 0
2 7 90 2 0.0801 0 0.357468 0
2 7 91 2 0.0586 0 0.531328 0
2 7 92 3 22 0 0.504411 0
2 7 93 2 0.0429 1 0.1952 1
2 7 94 4 0.1095 1 0.158293 0
2 7 95 4 0.0801 0 0.231012 0
2 7 96 2 0.1095 1 0.089087 4
2 7 97 1 35 1 0.105732 1
2 7 98 3 19 0 0.457253 0
2 7 99 2 0.1095 0 0.704789 7
2 7 100 4 0.0586 0 0.70522 7
2 7 101 1 42 1 0.15266 0
2 7 102 2 0.2795 1 0.136111 0
2 7 103 4 0.1496 1 0.183873 0
2 7 104 3 17 0 0.299573 0
2 7 105 1 40 1 0.262524 0
2 7 106 2 0.2045 1 0.162806 0
2 7 107 4 0.1095 1 0.225827 0
2 7 108 2 0.1496 0 0.220764 0
2 7 109 3 15 0 0.462799 0
2 7 110 1 37 0 0.247038 0
2 7 111 1 35 0 0.13109 0
2 7 112 1 33 0 0.278494 0
2 7 113 2 0.1095 1 0.205222 0
2 7 114 4 0.0801 0 0.252141 0
2 7 115 2 0.0801 0 0.588495 0
2 7 116 3 13 0 0.447102 0
2 7 117 3 11 0 0.704752 7
2 7 118 1 31 1 0.257521 0
2 7 119 1 28 0 0.199468 0
2 7 120 4 0.0586 1 0.325861 1
2 7 121 3 17 0 0.704342 7
2 7 122 4 0.1496 0 0.204584 0
2 7 123 3 24 1 0.231218 0
2 7 124 4 0.1095 1 0.162754 0
2 7 125 1 26 1 0.336652 0
2 7 126 3 22 1 0.22079 0
2 7 127 3 19 1 0.267832 0
2 7 128 4 0.0801 0 0.279424 0
2 7 129 1 24 1 0.109859 1
2 7 130 1 31 0 0.283913 0
2 7 131 1 28 0 0.0838194 3
2 7 132 3 17 0 0.230997 0
2 7 133 2 0.0586 1 0.13207 0
2 7 134 1 28 1 0.22564 0
2 7 135 4 0.0586 1 0.0504387 4
2 7 136 1 26 1 0.299557 0
2 7 137 2 0.0429 0 0.273212 0
2 7 138 2 0.0314 0 0.0837883 3
2 7 139 4 0.0586 1 0.183745 0
2 7 140 1 24 1 0.446913 1
2 7 141 2 0.0314 1 0.252099 1
2 7 142 1 31 0 0.0671746 4
2 7 143 3 15 0 0.551622 0
2 7 144 1 31 0 0.252284 0
2 7 145 4 0.0429 1 0.604914 1
2 7 146 1 28 0 0.705059 7
2 7 147 3 13 0 0.189144 2
2 7 148 2 0.0801 1 0.188963 0
2 7 149 4 0.1095 1 0.0506402 4
2 7 150 3 19 0 0.184267 0
2 7 151 2 0.0586 0 0.273172 0
2 7 152 4 0.1095 1 0.0504783 3
2 7 153 2 0.0429 0 0.220596 0
2 7 154 2 0.0314 0 0.704552 7
2 7 155 1 35 1 0.700022 7
2 7 156 3 17 0 0.415984 0
2 7 157 3 15 1 0.704712 7
2 7 158 4 0.1095 1 0.204742 0
2 7 159 2 0.0801 0 0.241503 0
2 7 160 1 42 0 0.247039 0
2 7 161 3 22 0 0.704804 7
2 7 162 4 0.0801 1 0.220457 0
2 7 163 4 0.0586 1 0.231159 0
2 7 164 1 40 1 0.194434 0
2 7 165 2 0.0586 1 0.257533 0
2 7 166 2 0.0429 1 0.70475 7
2 7 167 2 0.1095 1 0.136449 0
2 7 168 1 37 0 0.210279 0
2 7 169 3 28 0 0.331261 0
2 7 170 4 0.0429 0 0.0338286 3
2 7 171 3 26 0 0.309944 0
2 7 172 4 0.0429 0 0.704572 7
2 7 173 3 24 1 0.199624 0
2 7 174 4 0.1095 0 0.405329 0
2 7 175 3 22 1 0.13119 1
2 7 176 3 28 1 0.204802 0
2 7 177 4 0.0801 1 0.152099 0
2 7 178 1 35 1 0.141778 0
2 7 179 3 26 1 0.1574 0
2 7 180 2 0.0801 1 0.0171181 3
2 7 181 2 0.0801 1 0.210133 0
2 7 182 2 0.0586 1 0.18375 0
2 7 183 4 0.0586 1 0.279176 0
2 7 184 1 33 0 0.415483 2
2 7 185 3 24 1 NaN NaN
2 8 1 2 0.3821 1 0.141495 0
2 8 2 1 44 1 0.16772 0
2 8 3 1 42 0 0.295236 0
2 8 4 3 44 1 0.136741 0
2 8 5 2 0.2795 0 0.0836066 4
2 8 6 3 42 0 0.310547 0
2 8 7 1 40 1 0.130969 0
2 8 8 4 0.3821 0 0.183449 0
2 8 9 4 0.2795 0 0.341464 0
2 8 10 1 37 0 0.246674 0
2 8 11 3 40 0 0.211833 0
2 8 12 3 37 1 0.172906 0
2 8 13 2 0.2795 0 0.309657 0
2 8 14 1 35 1 0.241358 0
2 8 15 2 0.2045 0 0.24137 0
2 8 16 2 0.1496 1 0.157316 0
2 8 17 2 0.1095 0 0.299206 0
2 8 18 1 33 0 0.220391 0
2 8 19 2 0.0801 1 0.703887 7
2 8 20 4 0.2045 1 0.169015 0
2 8 21 4 0.1496 0 0.199197 0
2 8 22 2 0.2045 1 0.172918 0
2 8 23 2 0.1496 0 0.178215 0
2 8 24 3 35 0 0.115205 1
2 8 25 4 0.1095 0 0.136217 1
2 8 26 3 42 1 0.0835989 3
2 8 27 1 31 1 0.204756 0
2 8 28 3 42 0 0.141463 0
2 8 29 4 0.2795 0 0.161691 0
2 8 30 1 28 0 0.251797 0
2 8 31 3 40 1 0.0502396 4
2 8 32 4 0.2045 1 0.146753 0
2 8 33 3 40 1 0.199276 0
2 8 34 4 0.1496 1 0.173003 0
2 8 35 3 37 1 0.183407 0
2 8 36 4 0.1095 1 0.188766 0
2 8 37 2 0.1095 1 0.230969 0
2 8 38 3 35 0 0.257165 0
2 8 39 1 26 0 0.7049 7
2 8 40 1 33 1 0.230751 0
2 8 41 2 0.0801 1 0.294076 0
2 8 42 3 33 1 0.202192 0
2 8 43 3 31 1 0.199311 0
2 8 44 2 0.0586 1 0.698745 7
2 8 45 4 0.0801 1 0.137264 0
2 8 46 3 28 0 0.309695 0
2 8 47 4 0.0586 1 0.704049 7
2 8 48 1 31 1 0.215213 0
2 8 49 3 26 0 0.225479 0
2 8 50 2 0.1496 1 0.170916 0
2 8 51 4 0.1496 1 0.204606 0
2 8 52 1 28 0 0.341388 0
2 8 53 2 0.1095 1 0.304364 0
2 8 54 2 0.0801 1 0.220312 0
2 8 55 3 24 0 0.236233 0
2 8 56 4 0.1095 0 0.499172 0
2 8 57 2 0.0586 0 0.704703 7
2 8 58 3 22 0 0.304362 0
2 8 59 4 0.0801 1 0.315642 0
2 8 60 1 26 0 0.704228 7
2 8 61 2 0.1496 0 0.188593 0
2 8 62 3 19 1 0.272946 0
2 8 63 1 33 1 0.0335534 3
2 8 64 1 33 0 0.0669169 4
2 8 65 4 0.0586 0 0.693738 7
2 8 66 2 0.1095 0 0.262301 0
2 8 67 1 33 0 0.0836037 3
2 8 68 1 33 0 0.278492 0
2 8 69 3 17 0 0.440926 0
2 8 70 1 31 1 0.225519 0
2 8 71 4 0.1496 0 0.267594 0
2 8 72 2 0.0801 0 0.409877 1
2 8 73 1 28 0 0.225695 0
2 8 74 2 0.2045 0 0.157264 0
2 8 75 1 26 1 0.283492 0
2 8 76 1 24 0 0.0789476 3
2 8 77 3 15 0 0.115169 1
2 8 78 1 24 0 0.204381 0
2 8 79 2 0.1496 0 0.178277 0
2 8 80 3 22 0 0.703874 7
2 8 81 3 28 0 0.267775 0
2 8 82 4 0.1095 1 0.0941369 3
2 8 83 3 26 1 0.130807 1
2 8 84 3 33 1 0.151957 0
2 8 85 4 0.1095 1 0.173168 0
2 8 86 3 31 0 0.236177 0
2 8 87 4 0.0801 1 0.230902 0
2 8 88 4 0.0586 0 0.426205 0
2 8 89 2 0.1095 1 0.0994042 3
2 8 90 2 0.1095 1 0.146672 0
2 8 91 2 0.0801 1 0.283574 0
2 8 92 1 22 1 0.703915 7
2 8 93 3 28 1 0.183705 0
2 8 94 1 28 0 0.299243 2
2 8 95 2 0.0586 0 0.346647 2
2 8 96 3 26 0 0.0835996 4
2 8 97 1 35 0 0.225041 0
2 8 98 1 33 1 0.083591 4
2 8 99 2 0.1496 0 0.205119 0
2 8 100 2 0.1095 0 0.0335708 3
2 8 101 1 33 1 0.173159 0
2 8 102 1 31 1 0.0992959 3
2 8 103 1 31 0 0.294021 0
2 8 104 1 28 1 0.152049 0
2 8 105 2 0.1095 0 0.583072 1
2 8 106 1 26 1 0.230798 0
2 8 107 2 0.2795 0 0.22035 0
2 8 108 4 0.0429 1 0.167667 0
2 8 109 2 0.2045 0 0.20453 0
2 8 110 4 0.0314 1 0.31492 0
2 8 111 4 0.0229 0 0.704185 7
2 8 112 2 0.1496 1 0.146691 0
2 8 113 3 26 0 0.234953 0
2 8 114 2 0.1095 0 0.372961 0
2 8 115 3 24 1 0.215208 0
2 8 116 4 0.0586 1 0.173121 0
2 8 117 3 22 0 0.420257 0
2 8 118 1 24 0 0.703918 7
2 8 119 1 31 0 0.262393 2
2 8 120 1 37 0 0.141469 0
2 8 121 3 19 0 0.0121473 3
2 8 122 2 0.0801 1 0.267882 0
2 8 123 3 19 0 0.104572 1
2 8 124 4 0.0429 0 0.299239 0
2 8 125 1 35 0 0.404375 0
2 8 126 4 0.0314 0 0.0335351 4
2 8 127 4 0.0314 0 0.40412 1
2 8 128 3 26 0 0.27312 0
2 8 129 3 24 0 0.0669138 3
2 8 130 1 33 1 0.130908 0
2 8 131 4 0.0801 0 0.402382 0
2 8 132 3 24 0 0.241283 0
2 8 133 4 0.0586 1 0.398955 1
2 8 134 4 0.1496 1 0.0993796 3
2 8 135 3 22 1 0.18881 0
2 8 136 4 0.1496 1 0.178258 0
2 8 137 2 0.0586 0 0.160871 0
2 8 138 1 31 1 0.209796 0
2 8 139 1 28 0 0.338703 0
2 8 140 3 19 0 0.704521 7
2 8 141 1 26 0 0.0835982 3
2 8 142 2 0.0429 1 0.703847 7
2 8 143 1 26 0 0.47763 0
2 8 144 2 0.1095 1 0.047066 3
2 8 145 4 0.1095 1 0.162507 0
2 8 146 2 0.1095 0 0.246102 0
2 8 147 2 0.0801 1 0.0502112 3
2 8 148 1 24 0 0.701826 7
2 8 149 1 31 1 0.22553 0
2 8 150 4 0.0801 1 0.241369 0
2 8 151 1 28 0 0.293913 2
2 8 152 2 0.0801 1 0.0160872 3
2 8 153 1 35 1 0.193956 0
2 8 154 2 0.0801 1 0.183561 0
2 8 155 3 26 0 0.688404 0
2 8 156 2 0.0586 0 0.49385 0
2 8 157 4 0.0586 0 0.215436 0
2 8 158 2 0.0429 1 0.120393 1
2 8 159 2 0.1095 1 0.209584 0
2 8 160 3 24 1 0.216781 0
2 8 161 4 0.0429 0 0.220349 2
2 8 162 1 33 0 0.188722 0
2 8 163 3 22 1 0.091434 4
2 8 164 3 22 0 0.704119 7
2 8 165 2 0.0801 1 0.178317 0
2 8 166 1 31 0 0.162518 0
2 8 167 4 0.1095 1 0.0669127 3
2 8 168 3 28 0 0.704044 7
2 8 169 2 0.0586 0 0.551614 1
2 8 170 4 0.1095 1 0.033559 4
2 8 171 1 28 1 0.208135 0
2 8 172 2 0.1496 0 0.225592 0
2 8 173 2 0.1095 1 0.164253 0
2 8 174 4 0.1095 1 0.115173 0
2 8 175 3 35 0 0.267517 0
2 8 176 4 0.0801 0 0.262555 0
2 8 177 3 33 0 0.157271 0
2 8 178 4 0.0586 1 0.241279 0
2 8 179 4 0.0429 0 0.267759 0
2 8 180 4 0.0314 1 0.230831 1
2 8 181 3 31 1 0.0669155 4
2 8 182 3 31 1 0.173059 0
2 8 183 4 0.0801 0 0.672646 7
2 8 184 4 0.2045 1 0.125668 0
2 8 185 3 28 1 0.183614 0
2 8 186 4 0.1496 0 0.246662 0
2 8 187 3 26 0 0.109842 1
2 8 188 4 0.1095 0 0.293927 0
2 8 189 1 26 1 0.20935 0
2 8 190 2 0.0801 0 0.703858 7
2 8 191 1 24 1 0.215094 0
2 8 192 2 0.2045 1 0.172995 0
2 8 193 1 22 0 0.70407 7
2 8 194 2 0.1496 1 0.146744 0
2 8 195 2 0.1095 1 0.220221 0
2 8 196 3 33 0 0.393937 0
2 8 197 1 28 0 0.0888677 4
2 8 198 2 0.0801 0 0.320199 0
2 8 199 4 0.0801 0 0.656638 0
2 8 200 3 31 1 0.278471 0
2 8 201 2 0.0586 1 0.198874 0
2 8 202 4 0.0586 0 0.704215 7
2 8 203 3 28 1 0.18344 0
2 8 204 2 0.0429 0 0.704316 7
2 8 205 2 0.1095 0 0.0168923 4
2 8 206 4 0.1496 1 0.0190168 3
2 8 207 1 28 0 NaN NaN
2 9 1 2 0.3821 1 0.158846 0
2 9 2 1 44 0 0.0505575 3
2 9 3 1 44 0 0.193881 0
2 9 4 3 44 1 0.188864 0
2 9 5 4 0.3821 1 0.141593 0
2 9 6 4 0.2795 1 0.136224 0
2 9 7 3 42 1 0.125842 0
2 9 8 2 0.2795 0 0.257337 0
2 9 9 4 0.2045 0 0.273031 0
2 9 10 2 0.2045 1 0.136331 0
2 9 11 2 0.1496 1 0.157603 1
2 9 12 4 0.1496 1 0.215425 0
2 9 13 3 40 0 0.273747 0
2 9 14 4 0.1095 0 0.0504222 4
2 9 15 1 42 1 0.152181 0
2 9 16 1 40 0 0.236445 0
2 9 17 4 0.1095 0 0.236786 0
2 9 18 2 0.3821 0 0.225921 0
2 9 19 1 37 1 0.220706 0
2 9 20 1 35 0 0.0174033 3
2 9 21 3 37 0 0.215224 0
2 9 22 3 35 1 0.204748 0
2 9 23 1 35 1 0.210194 0
2 9 24 2 0.2795 1 0.131437 0
2 9 25 1 33 0 0.188825 0
2 9 26 4 0.0801 0 0.341332 0
2 9 27 1 31 0 0.104863 0
2 9 28 3 33 0 0.204761 0
2 9 29 1 28 1 0.225495 0
2 9 30 3 31 1 0.157562 0
2 9 31 4 0.0586 0 0.257462 0
2 9 32 4 0.0429 0 0.231099 0
2 9 33 2 0.2045 0 0.204759 0
2 9 34 2 0.1496 0 0.204868 0
2 9 35 4 0.0314 1 0.457654 1
2 9 36 2 0.1095 1 0.178505 0
2 9 37 3 28 1 0.194246 0
2 9 38 3 26 1 0.194503 0
2 9 39 2 0.0801 1 0.199926 0
2 9 40 2 0.0586 1 0.257407 0
2 9 41 1 26 1 0.23675 0
2 9 42 1 24 0 0.293885 0
2 9 43 4 0.0801 0 0.0336771 3
2 9 44 3 24 0 0.115753 0
2 9 45 1 22 0 0.315287 1
2 9 46 4 0.0801 1 0.704531 7
2 9 47 3 22 0 0.557253 7
2 9 48 2 0.0429 0 0.62134 0
2 9 49 1 28 1 0.188764 0
2 9 50 3 28 1 0.185694 0
2 9 51 4 0.2045 1 0.152213 0
2 9 52 2 0.0314 1 0.700183 7
2 9 53 2 0.0801 1 0.204771 0
2 9 54 1 26 0 0.215421 0
2 9 55 3 26 0 0.236289 0
2 9 56 3 24 0 0.204585 0
2 9 57 4 0.1496 1 0.136192 0
2 9 58 4 0.1095 0 0.288707 0
2 9 59 2 0.0586 0 0.409782 0
2 9 60 3 22 1 0.25749 0
2 9 61 2 0.0429 0 0.704468 7
2 9 62 1 24 0 0.379304 7
2 9 63 2 0.1095 1 0.146819 0
2 9 64 1 31 0 0.346542 0
2 9 65 1 28 0 0.405171 0
2 9 66 1 26 1 0.0170342 3
2 9 67 2 0.0801 0 0.509911 0
2 9 68 4 0.0801 0 0.388958 0
2 9 69 1 26 1 0.0669935 4
2 9 70 3 19 0 0.536377 0
2 9 71 4 0.0586 0 0.268004 0
2 9 72 3 17 0 0.294017 0
2 9 73 4 0.0429 1 0.199466 0
2 9 74 3 15 1 0.225874 0
2 9 75 1 26 1 0.22056 0
2 9 76 2 0.0586 0 0.704411 7
2 9 77 2 0.1496 0 0.310264 0
2 9 78 4 0.0314 1 0.0502304 5
2 9 79 1 24 1 0.199425 0
2 9 80 4 0.0314 1 0.241787 0
2 9 81 2 0.1095 0 0.325715 0
2 9 82 3 13 1 0.478247 1
2 9 83 2 0.0801 1 0.253089 0
2 9 84 1 22 1 0.225854 0
2 9 85 2 0.0586 0 0.632003 0
2 9 86 1 19 1 0.0838058 4
2 9 87 4 0.0229 1 0.47345 0
2 9 88 3 19 1 0.199559 0
2 9 89 4 0.0168 0 0.367839 0
2 9 90 1 19 0 0.352167 0
2 9 91 2 0.0429 0 0.552512 1
2 9 92 2 0.1095 1 0.178458 0
2 9 93 1 17 0 0.493717 0
2 9 94 3 17 0 0.320661 0
2 9 95 1 15 0 0.704394 7
2 9 96 3 15 0 0.688777 7
2 9 97 1 22 1 0.267706 0
2 9 98 2 0.0801 0 0.704149 7
2 9 99 4 0.0123 1 0.189345 0
2 9 100 4 0.009 1 0.262688 0
2 9 101 3 22 0 0.394026 0
2 9 102 2 0.2045 0 0.236392 0
2 9 103 3 19 0 0.704611 7
2 9 104 3 26 0 0.331381 0
2 9 105 1 19 0 0.700342 7
2 9 106 2 0.1496 0 0.262877 0
2 9 107 2 0.1095 1 0.210466 0
2 9 108 4 0.0066 0 0.704782 7
2 9 109 1 26 0 0.704764 7
2 9 110 1 33 0 0.315786 0
2 9 111 3 24 0 0.241324 0
2 9 112 1 31 0 0.431009 0
2 9 113 1 28 1 0.0338261 4
2 9 114 2 0.0801 1 0.26384 0
2 9 115 4 0.0168 0 0.70463 7
2 9 116 4 0.0429 0 0.484299 0
2 9 117 3 22 0 0.42595 0
2 9 118 4 0.0314 0 0.273094 0
2 9 119 3 19 1 0.215302 0
2 9 120 1 28 1 0.204852 0
2 9 121 3 17 1 0.20469 0
2 9 122 4 0.0229 1 0.299433 0
2 9 123 1 26 1 0.210103 0
2 9 124 3 15 1 0.252395 0
2 9 125 2 0.0586 0 0.509889 0
2 9 126 2 0.0429 0 0.278091 0
2 9 127 2 0.0314 0 0.704717 7
2 9 128 1 24 1 0.704343 7
2 9 129 1 31 0 0.310144 0
2 9 130 1 28 1 0.704886 7
2 9 131 1 35 1 0.194435 0
2 9 132 4 0.0168 1 0.194339 0
2 9 133 1 33 0 0.236132 0
2 9 134 1 31 0 0.704439 7
2 9 135 3 13 0 0.530875 0
2 9 136 3 11 1 0.194094 0
2 9 137 2 0.0801 0 0.704515 7
2 9 138 1 37 1 0.204713 0
2 9 139 2 0.2045 1 0.220369 0
2 9 140 1 35 0 0.194145 0
2 9 141 4 0.0123 0 0.0169054 7
2 9 142 4 0.0314 0 0.0205484 3
2 9 143 2 0.1496 0 0.0502673 4
2 9 144 4 0.0314 1 0.0835528 5
2 9 145 2 0.1496 0 NaN NaN
2 10 1 1 44 0 0.236394 0
2 10 2 2 0.3821 1 0.131199 0
2 10 3 4 0.3821 0 0.277941 0
2 10 4 2 0.2795 1 0.183795 0
2 10 5 2 0.2045 1 0.18905 0
2 10 6 4 0.2795 1 0.162757 0
2 10 7 1 42 1 0.200181 0
2 10 8 2 0.1496 0 0.199472 0
2 10 9 1 40 0 0.267863 0
2 10 10 1 37 1 0.17836 0
2 10 11 2 0.1095 1 0.162744 0
2 10 12 2 0.0801 0 0.336494 0
2 10 13 3 44 0 0.210534 0
2 10 14 4 0.2045 0 0.67305 7
2 10 15 3 42 1 0.157442 0
2 10 16 3 40 0 0.246854 0
2 10 17 4 0.3821 1 0.173361 0
2 10 18 1 35 1 0.163728 0
2 10 19 1 33 0 0.283375 0
2 10 20 1 31 1 0.263161 0
2 10 21 4 0.2795 0 0.188854 0
2 10 22 3 37 1 0.178534 0
2 10 23 2 0.0586 0 0.388929 0
2 10 24 4 0.2045 1 0.178453 0
2 10 25 3 35 1 0.220415 0
2 10 26 3 33 1 0.216188 0
2 10 27 4 0.1496 0 0.309919 0
2 10 28 3 31 0 0.257919 0
2 10 29 2 0.0429 0 0.105611 0
2 10 30 1 28 0 0.289245 0
2 10 31 3 28 0 0.263082 0
2 10 32 4 0.1095 0 0.331119 0
2 10 33 3 26 1 0.033765 4
2 10 34 4 0.0801 1 0.162674 1
2 10 35 4 0.2045 1 0.183595 0
2 10 36 3 26 0 0.0890705 4
2 10 37 3 26 1 0.157423 1
2 10 38 2 0.0314 1 0.704549 7
2 10 39 4 0.1496 0 0.278428 0
2 10 40 2 0.0801 0 0.304831 0
2 10 41 1 26 0 0.157602 0
2 10 42 2 0.0586 0 0.199437 0
2 10 43 1 24 1 0.704432 7
2 10 44 2 0.0429 1 0.236023 0
2 10 45 1 31 1 0.220537 0
2 10 46 3 33 1 0.210067 0
2 10 47 1 28 1 0.110049 1
2 10 48 2 0.0314 1 0.704088 7
2 10 49 3 31 0 0.226047 0
2 10 50 3 28 1 0.178353 0
2 10 51 4 0.1095 0 0.351999 0
2 10 52 3 26 0 0.625243 7
2 10 53 2 0.0801 1 0.0173767 4
2 10 54 4 0.0801 1 0.131028 1
2 10 55 1 35 1 0.225411 0
2 10 56 1 33 1 0.188862 0
2 10 57 1 31 0 0.296834 0
2 10 58 4 0.2045 1 0.016836 4
2 10 59 2 0.0801 1 0.19925 0
2 10 60 3 33 1 0.182685 0
2 10 61 4 0.2045 0 0.188732 0
2 10 62 1 28 0 0.215066 0
2 10 63 3 31 1 0.15714 0
2 10 64 3 28 0 0.346355 0
2 10 65 2 0.0586 1 0.0836034 4
2 10 66 4 0.1496 0 0.225607 0
2 10 67 2 0.0586 0 0.493912 0
2 10 68 2 0.0429 1 0.186013 1
2 10 69 1 26 1 0.188704 0
2 10 70 2 0.1095 1 0.202178 0
2 10 71 4 0.1095 1 0.162479 0
2 10 72 2 0.0801 1 0.188911 0
2 10 73 1 24 0 0.170467 0
2 10 74 3 26 0 0.346474 0
2 10 75 4 0.0801 1 0.19929 0
2 10 76 2 0.0586 0 0.388592 0
2 10 77 3 24 1 0.16779 0
2 10 78 4 0.0586 0 0.240346 0
2 10 79 3 22 1 0.10463 0
2 10 80 4 0.0429 1 0.241254 0
2 10 81 2 0.0429 1 0.498957 1
2 10 82 2 0.1095 0 0.278148 0
2 10 83 1 22 0 0.386226 0
2 10 84 1 19 1 0.17297 1
2 10 85 3 19 0 0.0835956 4
2 10 86 2 0.0801 1 0.225505 0
2 10 87 1 26 1 0.0168348 4
2 10 88 4 0.0314 0 0.262435 0
2 10 89 1 26 0 0.325545 0
2 10 90 3 19 0 0.240968 0
2 10 91 2 0.0586 0 0.016883 4
2 10 92 2 0.0586 1 0.178305 2
2 10 93 4 0.0229 0 0.167695 0
2 10 94 4 0.0168 1 0.0335588 3
2 10 95 3 17 1 0.0835738 4
2 10 96 2 0.1496 0 0.220312 0
2 10 97 1 24 1 0.220245 0
2 10 98 2 0.1095 0 0.257123 0
2 10 99 1 22 0 0.704089 7
2 10 100 4 0.0168 1 0.188707 0
2 10 101 4 0.0123 0 0.498952 0
2 10 102 1 28 0 0.232004 0
2 10 103 3 17 0 0.28344 0
2 10 104 4 0.009 0 0.703858 7
2 10 105 1 26 1 0.235825 0
2 10 106 3 15 1 0.236052 0
2 10 107 3 13 0 0.399295 0
2 10 108 4 0.0229 1 0.341312 0
2 10 109 2 0.0801 1 0.209867 0
2 10 110 1 24 0 0.257056 0
2 10 111 3 11 1 0.472949 1
2 10 112 4 0.0168 1 0.667423 1
2 10 113 3 17 1 0.115145 1
2 10 114 2 0.0586 0 0.520271 0
2 10 115 4 0.0429 1 0.703983 7
2 10 116 3 24 1 0.188805 0
2 10 117 2 0.0429 1 0.304544 0
2 10 118 4 0.1095 0 0.0168401 4
2 10 119 3 22 1 0.199203 0
2 10 120 2 0.0314 1 0.421599 1
2 10 121 4 0.1095 1 0.136498 0
2 10 122 3 19 0 0.278172 0
2 10 123 1 22 1 0.050188 3
2 10 124 1 22 1 0.241276 0
2 10 125 1 19 1 0.0888554 4
2 10 126 4 0.0801 0 0.704094 7
2 10 127 1 19 1 0.630661 0
2 10 128 4 0.2045 0 0.225395 0
2 10 129 2 0.0801 1 0.70417 7
2 10 130 3 17 1 0.167729 0
2 10 131 2 0.2045 1 0.136168 0
2 10 132 4 0.1496 0 0.272771 0
2 10 133 2 0.1496 0 0.0335567 3
2 10 134 1 17 0 0.628334 1
2 10 135 3 15 1 0.0168612 4
2 10 136 4 0.1095 0 0.246504 0
2 10 137 3 15 1 0.142085 0
2 10 138 4 0.0801 1 0.152053 0
2 10 139 2 0.1496 1 0.183662 0
2 10 140 1 24 1 0.241389 1
2 10 141 2 0.1095 0 0.262239 0
2 10 142 1 31 1 0.0168651 3
2 10 143 2 0.0801 0 0.641162 0
2 10 144 4 0.0586 0 0.704158 7
2 10 145 2 0.0586 1 0.704005 7
2 10 146 2 0.1496 1 0.157065 0
2 10 147 1 31 1 0.215273 0
2 10 148 2 0.1095 0 0.593331 0
2 10 149 1 28 1 0.181136 0
2 10 150 1 26 0 0.377945 1
2 10 151 2 0.0801 1 0.209818 0
2 10 152 3 13 0 0.288651 0
2 10 153 1 33 1 0.178334 0
2 10 154 2 0.0586 0 0.530482 0
2 10 155 4 0.1496 1 0.130949 0
2 10 156 1 31 1 0.588043 1
2 10 157 1 37 0 0.204611 0
2 10 158 2 0.0429 1 0.32537 1
2 10 159 3 11 0 0.367488 0
2 10 160 4 0.1095 0 0.209713 0
2 10 161 3 8 1 0.188883 0
2 10 162 1 35 0 0.267899 0
2 10 163 4 0.0801 0 0.293803 0
2 10 164 3 6 1 0.0297156 4
2 10 165 4 0.0586 1 0.0836315 3
2 10 166 1 33 0 0.130939 0
2 10 167 2 0.1095 1 0.21513 0
2 10 168 3 6 1 0.11518 2
2 10 169 4 0.0586 0 0.194083 0
2 10 170 3 13 1 0.215062 0
2 10 171 1 31 1 0.131043 0
2 10 172 4 0.0429 0 0.307093 0
2 10 173 3 11 1 0.140611 1
2 10 174 4 0.0314 1 0.262296 0
2 10 175 3 17 1 0.204514 0
2 10 176 4 0.0229 0 0.120372 2
2 10 177 1 28 0 0.209972 0
2 10 178 3 15 1 0.183489 0
2 10 179 1 26 0 0.362237 0
2 10 180 1 24 1 0.225601 0
2 10 181 4 0.0586 0 0.383354 0
2 10 182 3 13 0 0.272845 0
2 10 183 1 22 0 0.224638 0
2 10 184 2 0.0801 1 0.183516 0
2 10 185 4 0.0429 0 0.209778 0
2 10 186 1 19 1 0.51341 0
2 10 187 1 17 1 0.36219 0
2 10 188 2 0.0586 0 0.367353 0
2 10 189 3 11 1 0.188596 0
2 10 190 2 0.0429 0 0.704335 7
2 10 191 2 0.1095 1 0.157272 0
2 10 192 2 0.0801 1 0.167661 0
2 10 193 2 0.0586 1 0.246684 0
2 10 194 4 0.0314 0 0.250301 0
2 10 195 1 15 1 0.571648 1
2 10 196 3 8 0 0.28323 0
2 10 197 1 22 1 0.704225 7
2 10 198 1 28 0 0.309716 0
2 10 199 2 0.0429 0 0.704215 7
2 10 200 2 0.1095 0 0.351431 0
2 10 201 4 0.0229 0 0.321493 0
2 10 202 2 0.0801 0 0.383216 0
2 10 203 1 26 1 0.703896 7
2 10 204 3 6 0 0.700903 7
2 10 205 1 33 0 0.420127 0
2 10 206 1 31 1 0.215058 0
2 10 207 4 0.0168 1 NaN NaN
2 11 1 3 44 1 0.28885 0
2 11 2 2 0.3821 1 0.220519 0
2 11 3 4 0.3821 1 0.146699 0
2 11 4 2 0.2795 1 0.194124 0
2 11 5 2 0.2045 0 0.267616 0
2 11 6 2 0.1496 0 0.267606 0
2 11 7 4 0.2795 0 0.267838 0
2 11 8 3 42 0 0.425134 0
2 11 9 1 44 1 0.220424 0
2 11 10 4 0.2045 1 0.220455 0
2 11 11 1 42 0 0.241453 0
2 11 12 3 40 1 0.215096 0
2 11 13 4 0.1496 1 0.0502346 4
2 11 14 3 37 1 0.220312 0
2 11 15 4 0.1496 0 0.273037 0
2 11 16 1 40 1 0.173088 0
2 11 17 2 0.1095 0 0.0835643 5
2 11 18 2 0.1095 1 0.178358 1
2 11 19 3 35 0 0.220399 0
2 11 20 3 33 0 0.320378 0
2 11 21 2 0.2795 0 0.304476 0
2 11 22 3 31 1 0.204621 0
2 11 23 4 0.1095 1 0.188657 0
2 11 24 2 0.2045 1 0.146735 0
2 11 25 1 37 0 0.288462 0
2 11 26 1 35 1 0.241422 0
2 11 27 4 0.0801 0 0.209943 1
2 11 28 1 33 0 0.241349 0
2 11 29 1 31 1 0.0817439 3
2 11 30 2 0.1496 1 0.204693 0
2 11 31 1 31 1 0.215049 0
2 11 32 3 28 0 0.294807 0
2 11 33 3 26 1 0.220284 0
2 11 34 2 0.1095 0 0.109948 0
2 11 35 1 28 0 0.346677 0
2 11 36 3 24 0 0.430569 0
2 11 37 4 0.2045 0 0.197745 0
2 11 38 1 26 1 0.178222 1
2 11 39 2 0.0801 0 0.4359 0
2 11 40 4 0.1496 0 0.0629259 4
2 11 41 3 22 0 0.462116 0
2 11 42 3 19 1 0.21419 0
2 11 43 1 33 1 0.28882 0
2 11 44 1 31 1 0.0836006 4
2 11 45 2 0.0586 1 0.667138 1
2 11 46 2 0.1496 1 0.0835648 3
2 11 47 1 31 0 0.228365 0
2 11 48 2 0.1496 1 0.094058 4
2 11 49 4 0.1496 0 0.373206 2
2 11 50 3 17 1 0.188755 0
2 11 51 1 28 1 0.0162709 3
2 11 52 1 28 1 0.704296 7
2 11 53 1 35 1 0.157476 0
2 11 54 1 33 0 0.336293 0
2 11 55 4 0.3821 1 0.167807 0
2 11 56 3 15 1 0.267725 0
2 11 57 4 0.2795 0 0.219665 0
2 11 58 1 31 1 0.211123 0
2 11 59 2 0.1496 1 0.173019 0
2 11 60 2 0.1095 1 0.209887 1
2 11 61 2 0.2795 1 0.146819 0
2 11 62 3 13 0 0.309766 0
2 11 63 1 28 0 0.314992 0
2 11 64 2 0.2045 0 0.441304 0
2 11 65 1 26 0 0.614845 0
2 11 66 1 24 1 0.440717 1
2 11 67 2 0.1496 0 0.141471 0
2 11 68 1 31 1 0.204463 0
2 11 69 4 0.2045 0 0.188736 0
2 11 70 3 11 1 0.385871 1
2 11 71 2 0.1095 1 0.167699 0
2 11 72 4 0.1496 0 0.220349 0
2 11 73 3 17 0 0.050245 3
2 11 74 3 17 0 0.491182 1
2 11 75 4 0.1095 1 0.231071 0
2 11 76 4 0.0801 1 0.115196 0
2 11 77 2 0.0801 0 0.704372 7
2 11 78 3 24 0 0.415091 1
2 11 79 4 0.0586 0 0.704059 7
2 11 80 3 31 0 0.273501 0
2 11 81 4 0.1496 1 0.178212 0
2 11 82 2 0.2045 1 0.129357 0
2 11 83 3 28 0 0.257206 0
2 11 84 2 0.1496 0 0.141601 1
2 11 85 2 0.3821 0 0.183524 0
2 11 86 4 0.1095 0 0.578299 0
2 11 87 3 26 1 0.199487 0
2 11 88 4 0.0801 1 0.194186 0
2 11 89 3 24 1 0.019757 4
2 11 90 1 28 0 0.199409 0
2 11 91 2 0.2795 0 0.2017 0
2 11 92 4 0.0586 0 0.619914 1
2 11 93 1 26 1 0.251935 0
2 11 94 1 24 0 0.372855 0
2 11 95 2 0.2045 1 0.263396 0
2 11 96 3 24 0 0.704502 7
2 11 97 1 22 0 0.70413 7
2 11 98 1 28 0 0.702006 7
2 11 99 4 0.1496 1 0.17833 0
2 11 100 4 0.1095 1 0.173058 0
2 11 101 1 35 1 0.199205 0
2 11 102 3 31 0 0.499121 0
2 11 103 1 33 1 0.178268 0
2 11 104 2 0.1496 1 0.199269 0
2 11 105 2 0.1095 0 0.446707 0
2 11 106 3 28 0 0.278228 0
2 11 107 2 0.0801 0 0.641108 0
2 11 108 2 0.0586 1 0.472583 1
2 11 109 4 0.0801 0 0.704005 7
2 11 110 1 31 0 0.283548 0
2 11 111 3 26 0 0.335943 0
2 11 112 2 0.1496 1 0.225545 0
2 11 113 1 28 0 0.703997 7
2 11 114 3 24 0 0.336069 0
2 11 115 4 0.2045 0 0.280448 0
2 11 116 1 35 0 0.70422 7
2 11 117 3 22 0 0.251954 0
2 11 118 4 0.1496 1 0.157216 0
2 11 119 3 19 0 0.472956 1
2 11 120 2 0.1095 0 0.215108 0
2 11 121 3 26 0 0.162531 0
2 11 122 1 42 0 0.299282 0
2 11 123 4 0.1095 0 0.70424 7
2 11 124 1 40 1 0.157206 0
2 11 125 4 0.2795 1 0.167842 0
2 11 126 3 24 1 0.236144 0
2 11 127 2 0.0801 1 0.241443 0
2 11 128 4 0.2045 0 0.256613 0
2 11 129 3 22 1 0.702966 7
2 11 130 4 0.1496 1 0.152027 0
2 11 131 3 28 1 0.162444 0
2 11 132 3 26 0 0.0940971 3
2 11 133 1 37 0 0.272886 0
2 11 134 4 0.1095 1 0.24677 0
2 11 135 2 0.0586 1 0.325611 0
2 11 136 1 35 0 0.241415 0
2 11 137 4 0.0801 0 0.704051 7
2 11 138 1 33 1 0.188805 0
2 11 139 3 26 0 0.704254 7
2 11 140 2 0.0429 0 0.276264 0
2 11 141 4 0.2045 1 0.0825217 3
2 11 142 3 33 0 0.346347 0
2 11 143 2 0.0314 1 0.29925 0
2 11 144 1 31 0 0.304539 0
2 11 145 4 0.2045 1 0.188705 0
2 11 146 2 0.0229 0 0.704149 7
2 11 147 2 0.0586 1 0.26246 0
2 11 148 3 31 1 0.235548 0
2 11 149 1 28 0 0.118603 1
2 11 150 3 28 1 0.215106 0
2 11 151 4 0.1496 1 0.162522 0
2 11 152 3 26 0 0.562346 0
2 11 153 4 0.1095 0 0.304295 0
2 11 154 2 0.0429 0 0.0335598 4
2 11 155 3 24 1 0.220419 0
2 11 156 2 0.0429 0 0.704341 7
2 11 157 1 35 1 0.199427 0
2 11 158 4 0.0801 0 0.246536 0
2 11 159 2 0.1095 0 0.199288 0
2 11 160 3 22 0 0.0888623 3
2 11 161 2 0.0801 1 0.209976 0
2 11 162 4 0.0586 1 0.225207 0
2 11 163 3 22 0 0.404296 0
2 11 164 1 33 0 0.362407 0
2 11 165 2 0.0586 0 0.180005 0
2 11 166 2 0.0429 0 0.704372 7
2 11 167 1 31 1 0.188795 0
2 11 168 4 0.0429 1 0.552313 0
2 11 169 3 19 0 0.272857 0
2 11 170 4 0.0314 0 0.704038 7
2 11 171 1 28 1 0.183558 0
2 11 172 4 0.0801 0 0.346623 0
2 11 173 2 0.1095 0 0.333118 0
2 11 174 3 17 0 0.420122 1
2 11 175 3 24 0 0.422327 0
2 11 176 2 0.0801 1 0.215189 0
2 11 177 2 0.0586 1 0.088825 3
2 11 178 2 0.0586 1 0.215097 0
2 11 179 4 0.0586 0 0.703853 7
2 11 180 1 26 0 0.230402 0
2 11 181 3 22 0 0.378933 0
2 11 182 1 24 0 0.701688 7
2 11 183 4 0.1496 0 0.0335188 4
2 11 184 1 31 0 0.278177 0
2 11 185 3 19 0 0.0168879 3
2 11 186 4 0.1496 1 0.167829 0
2 11 187 2 0.0429 0 0.299301 0
2 11 188 4 0.1095 1 0.0835666 4
2 11 189 2 0.0314 1 0.703773 7
2 11 190 3 19 0 0.262435 0
2 11 191 2 0.0801 0 0.314992 0
2 11 192 2 0.0586 1 0.220279 0
2 11 193 3 17 1 0.246654 0
2 11 194 3 15 1 0.050236 3
2 11 195 4 0.1095 0 0.704098 7
2 11 196 4 0.2795 0 0.19937 0
2 11 197 2 0.0429 1 0.704619 7
2 11 198 2 0.1095 0 0.209794 0
2 11 199 1 28 1 0.278018 0
2 11 200 3 15 1 0.267828 0
2 11 201 2 0.0801 0 0.562087 0
2 11 202 4 0.2045 0 0.230878 0
2 11 203 3 13 1 0.199275 0
2 11 204 4 0.1496 0 0.0202544 3
2 11 205 4 0.1496 1 NaN NaN
3 1 1 2 0.3821 0 0.269426 0
3 1 2 3 50 1 0.110223 0
3 1 3 1 50 0 0.22076 0
3 1 4 2 0.2795 1 0.125881 0
3 1 5 4 0.3821 1 0.0841343 4
3 1 6 1 48 0 0.215 0
3 1 7 4 0.3821 1 0.115424 0
3 1 8 3 48 0 0.157121 0
3 1 9 4 0.2795 1 0.115057 0
3 1 10 2 0.2045 1 0.110227 0
3 1 11 3 46 0 0.225787 0
3 1 12 2 0.1496 1 0.178403 0
3 1 13 2 0.1095 0 0.420386 0
3 1 14 1 46 1 0.115424 0
3 1 15 4 0.2045 0 0.316113 0
3 1 16 3 44 0 0.167981 0
3 1 17 3 42 1 0.120518 0
3 1 18 1 44 1 0.125825 0
3 1 19 1 42 0 0.0670745 3
3 1 20 4 0.1496 1 0.131119 0
3 1 21 4 0.1095 0 0.704198 7
3 1 22 3 40 0 0.188725 0
3 1 23 2 0.0801 0 0.430661 0
3 1 24 1 42 1 0.704446 7
3 1 25 1 48 0 0.0838836 3
3 1 26 1 48 1 0.183703 0
3 1 27 3 38 0 0.0837839 3
3 1 28 2 0.0586 0 0.704466 7
3 1 29 2 0.1496 0 0.704442 7
3 1 30 4 0.2795 1 0.0671324 4
3 1 31 1 46 1 0.141732 0
3 1 32 2 0.3821 1 0.0505123 4
3 1 33 3 38 1 0.104877 0
3 1 34 2 0.3821 1 0.0336206 4
3 1 35 4 0.2795 1 0.115431 0
3 1 36 3 36 1 0.146906 0
3 1 37 4 0.2045 0 0.0670611 3
3 1 38 3 34 0 0.0502274 3
3 1 39 1 44 0 0.183714 0
3 1 40 4 0.2045 0 0.215386 0
3 1 41 2 0.3821 1 0.115149 0
3 1 42 1 42 0 0.162355 0
3 1 43 4 0.1496 0 0.0174843 4
3 1 44 3 34 0 0.241666 0
3 1 45 3 33 0 0.0202119 3
3 1 46 4 0.1496 0 0.320514 2
3 1 47 3 33 0 0.251747 0
3 1 48 2 0.2795 0 0.178365 0
3 1 49 1 40 0 0.231162 0
3 1 50 4 0.3821 0 0.0504704 4
3 1 51 1 38 1 0.0944011 3
3 1 52 2 0.2045 1 0.189414 0
3 1 53 3 31 1 0.178921 0
3 1 54 4 0.3821 1 0.13117 0
3 1 55 2 0.1496 0 0.0169229 3
3 1 56 1 38 0 0.0890963 3
3 1 57 2 0.1496 0 0.0671183 4
3 1 58 1 38 1 0.0837971 5
3 1 59 1 38 0 0.236088 0
3 1 60 1 36 1 0.131039 0
3 1 61 4 0.2795 1 0.162273 0
3 1 62 1 34 1 0.173279 0
3 1 63 1 33 1 0.0503911 3
3 1 64 3 29 0 0.320427 0
3 1 65 2 0.1496 1 0.125832 0
3 1 66 1 33 0 0.267801 1
3 1 67 1 38 0 0.17325 0
3 1 68 4 0.2045 0 0.0838538 3
3 1 69 2 0.1095 1 0.146836 0
3 1 70 2 0.0801 0 0.704298 7
3 1 71 4 0.2045 0 0.272697 0
3 1 72 2 0.2045 0 0.14702 0
3 1 73 1 36 1 0.0169647 4
3 1 74 4 0.1496 1 0.162729 0
3 1 75 3 27 0 0.178404 0
3 1 76 2 0.1496 0 0.0838375 3
3 1 77 2 0.1496 0 0.272851 0
3 1 78 4 0.1095 0 0.278779 0
3 1 79 1 36 0 0.178354 0
3 1 80 3 25 1 0.147046 0
3 1 81 4 0.0801 0 0.320904 0
3 1 82 2 0.1095 0 0.373028 0
3 1 83 1 34 1 0.0170176 4
3 1 84 3 23 0 0.703365 7
3 1 85 2 0.0801 1 0.173514 0
3 1 86 2 0.0586 0 0.415521 0
3 1 87 1 34 1 0.141441 0
3 1 88 3 29 0 0.142314 0
3 1 89 4 0.0586 0 0.204828 0
3 1 90 4 0.0429 1 0.173173 1
3 1 91 3 27 1 0.178495 0
3 1 92 4 0.1095 0 0.0838681 4
3 1 93 3 25 0 0.294317 0
3 1 94 1 33 1 0.115834 0
3 1 95 4 0.1095 1 0.178363 0
3 1 96 3 23 1 0.0505257 4
3 1 97 3 23 1 0.017243 4
3 1 98 4 0.0801 1 0.15255 0
3 1 99 3 23 1 0.226663 0
3 1 100 1 31 0 0.294159 0
3 1 101 1 29 0 0.210083 0
3 1 102 2 0.0429 0 0.0999642 4
3 1 103 2 0.0429 1 0.252142 0
3 1 104 1 27 1 0.050507 4
3 1 105 2 0.0314 0 0.451952 0
3 1 106 3 21 0 0.283466 0
3 1 107 2 0.0229 0 0.309948 0
3 1 108 3 19 0 0.398886 0
3 1 109 2 0.0168 1 0.168004 1
3 1 110 1 27 0 0.294201 0
3 1 111 4 0.0586 1 0.0501674 4
3 1 112 2 0.0429 1 0.199089 0
3 1 113 1 25 1 0.310662 0
3 1 114 4 0.0586 0 0.08372 3
3 1 115 1 23 1 0.283557 0
3 1 116 2 0.0314 0 0.126566 1
3 1 117 4 0.0586 0 0.252217 0
3 1 118 3 17 1 0.704476 7
3 1 119 3 23 1 0.33187 1
3 1 120 2 0.0801 0 0.231033 0
3 1 121 4 0.0429 0 0.342434 0
3 1 122 2 0.0586 1 0.183573 0
3 1 123 3 29 0 0.320589 0
3 1 124 2 0.0429 0 0.017262 3
3 1 125 4 0.0314 1 0.194272 0
3 1 126 4 0.0229 1 0.0951122 4
3 1 127 2 0.0429 1 0.162903 1
3 1 128 3 27 1 0.0998908 5
3 1 129 3 27 1 0.199468 0
3 1 130 1 21 1 0.110104 0
3 1 131 2 0.1095 1 0.120694 0
3 1 132 3 25 1 0.189235 0
3 1 133 3 23 1 0.188964 0
3 1 134 1 19 0 0.409876 0
3 1 135 4 0.0229 0 0.252042 0
3 1 136 2 0.0801 0 0.0670589 3
3 1 137 4 0.0168 1 0.373512 1
3 1 138 2 0.0801 0 0.236119 0
3 1 139 3 21 1 0.199412 0
3 1 140 3 19 1 0.0669193 4
3 1 141 1 17 1 0.367878 1
3 1 142 4 0.0429 0 0.0668562 3
3 1 143 3 19 1 0.17843 0
3 1 144 4 0.0429 0 0.0947046 3
3 1 145 4 0.0429 0 0.315148 0
3 1 146 1 23 1 0.141731 0
3 1 147 4 0.0314 0 0.0169488 3
3 1 148 3 17 1 0.0502329 4
3 1 149 3 17 0 0.630635 0
3 1 150 4 0.0314 1 0.142313 0
3 1 151 1 21 0 0.342253 0
3 1 152 3 15 1 0.19958 1
3 1 153 2 0.0586 0 0.0168196 3
3 1 154 1 19 0 0.704142 7
3 1 155 4 0.0229 0 0.236184 0
3 1 156 1 25 1 0.173141 0
3 1 157 2 0.0586 1 0.194154 0
3 1 158 3 21 0 0.0171645 4
3 1 159 2 0.0429 0 0.0503938 3
3 1 160 2 0.0429 0 0.483492 0
3 1 161 1 23 1 0.0506584 4
3 1 162 2 0.0314 1 0.704904 7
3 1 163 2 0.0801 0 0.498783 0
3 1 164 1 23 1 0.215283 0
3 1 165 2 0.0586 0 0.604434 0
3 1 166 1 21 1 0.704372 7
3 2 1 3 50 1 0.106085 0
3 2 2 4 0.3821 0 0.2257 0
3 2 3 3 48 1 0.152081 0
3 2 4 2 0.3821 0 0.162869 0
3 2 5 4 0.2795 1 0.0838121 4
3 2 6 2 0.2795 0 0.299448 0
3 2 7 4 0.2795 0 0.231135 0
3 2 8 1 50 0 0.167802 0
3 2 9 3 46 1 0.136373 0
3 2 10 1 48 0 0.236118 0
3 2 11 1 46 0 0.215269 0
3 2 12 3 44 1 0.24172 0
3 2 13 4 0.2045 0 0.220541 0
3 2 14 2 0.2045 0 0.704642 7
3 2 15 4 0.1496 1 0.153111 0
3 2 16 2 0.3821 0 0.399594 0
3 2 17 2 0.2795 1 0.146838 0
3 2 18 1 44 0 0.252174 0
3 2 19 1 42 1 0.162728 0
3 2 20 3 42 0 0.173163 0
3 2 21 4 0.1095 1 0.157496 0
3 2 22 3 40 0 0.131491 0
3 2 23 2 0.2045 1 0.167867 0
3 2 24 3 38 0 0.188994 0
3 2 25 4 0.0801 0 0.299505 0
3 2 26 2 0.1496 1 0.157552 0
3 2 27 2 0.1095 1 0.215705 0
3 2 28 1 40 1 0.0502899 4
3 2 29 3 36 1 0.136658 0
3 2 30 4 0.0586 1 0.215358 0
3 2 31 2 0.0801 0 0.0204707 3
3 2 32 1 40 1 0.0168585 4
3 2 33 1 40 1 0.14219 0
3 2 34 3 34 0 0.188871 0
3 2 35 1 38 1 0.125905 0
3 2 36 2 0.0801 0 0.367748 0
3 2 37 1 36 1 0.115307 0
3 2 38 1 34 1 0.178422 0
3 2 39 1 33 0 0.210156 0
3 2 40 2 0.0586 1 0.178556 0
3 2 41 4 0.0429 0 0.352911 0
3 2 42 2 0.0429 1 0.220606 0
3 2 43 2 0.0314 1 0.430709 1
3 2 44 2 0.0801 1 0.0336852 4
3 2 45 2 0.0801 0 0.704318 7
3 2 46 2 0.2045 1 0.157415 0
3 2 47 2 0.1496 0 0.299516 0
3 2 48 3 33 1 0.199315 0
3 2 49 2 0.1095 0 0.483382 0
3 2 50 1 31 0 0.273132 0
3 2 51 3 31 0 0.0503713 3
3 2 52 4 0.0314 0 0.231998 0
3 2 53 1 29 1 0.246872 0
3 2 54 3 31 1 0.0943694 4
3 2 55 3 31 0 0.268756 0
3 2 56 1 27 1 0.16833 0
3 2 57 4 0.0229 0 0.508281 0
3 2 58 3 29 1 0.157454 0
3 2 59 2 0.0801 0 0.325732 0
3 2 60 4 0.0168 1 0.231098 0
3 2 61 1 25 0 0.321553 0
3 2 62 1 23 1 0.651631 1
3 2 63 1 29 0 0.262618 0
3 2 64 2 0.0586 1 0.188951 0
3 2 65 4 0.0123 0 0.304811 0
3 2 66 2 0.0429 0 0.362475 0
3 2 67 3 27 1 0.19005 0
3 2 68 1 27 1 0.630835 1
3 2 69 3 25 0 0.246906 0
3 2 70 4 0.009 0 0.357224 0
3 2 71 3 23 1 0.210381 0
3 2 72 4 0.0066 1 0.120637 1
3 2 73 3 21 1 0.199412 0
3 2 74 4 0.0168 0 0.278323 0
3 2 75 3 19 1 0.115326 1
3 2 76 4 0.0123 1 0.194445 0
3 2 77 4 0.009 1 0.505212 0
3 2 78 1 33 1 0.163446 0
3 2 79 1 31 1 0.22564 0
3 2 80 2 0.0314 1 0.26261 1
3 2 81 2 0.0801 1 0.163383 0
3 2 82 2 0.0586 0 0.44695 0
3 2 83 3 25 1 0.0996577 3
3 2 84 2 0.0429 1 0.0504493 4
3 2 85 3 25 1 0.188762 0
3 2 86 4 0.0066 0 0.320448 0
3 2 87 2 0.0429 0 0.388806 0
3 2 88 1 29 0 0.215108 0
3 2 89 1 27 0 0.288919 0
3 2 90 1 25 1 0.146976 0
3 2 91 1 23 1 0.0337205 4
3 2 92 2 0.0314 1 0.394799 1
3 2 93 3 23 1 0.209989 0
3 2 94 4 0.0048 0 0.335743 0
3 2 95 2 0.0801 0 0.578371 0
3 2 96 2 0.0586 1 0.204446 0
3 2 97 3 21 1 0.141627 1
3 2 98 1 23 0 0.704488 7
3 2 99 4 0.0035 0 0.273198 0
3 2 100 4 0.0026 1 0.230823 0
3 2 101 1 29 1 0.136196 0
3 2 102 3 27 0 0.288975 0
3 2 103 4 0.0019 0 0.299779 0
3 2 104 1 27 1 0.200613 0
3 2 105 1 25 0 0.194254 0
3 2 106 1 23 0 0.0670297 5
3 2 107 3 25 0 0.409961 0
3 2 108 2 0.0429 0 0.157395 0
3 2 109 3 23 1 0.210868 1
3 2 110 2 0.0314 1 0.384053 0
3 2 111 4 0.0014 1 0.33066 0
3 2 112 1 23 0 0.336538 0
3 2 113 4 0.001 0 0.0170895 3
3 2 114 3 29 1 0.125831 0
3 2 115 4 0.001 0 0.330929 0
3 2 116 3 27 1 0.167868 0
3 2 117 4 0.001 0 0.23098 0
3 2 118 3 25 1 0.183677 0
3 2 119 3 23 1 0.135706 1
3 2 120 2 0.0229 1 0.703968 7
3 2 121 4 0.001 1 0.147248 0
3 2 122 2 0.0586 1 0.183742 0
3 2 123 3 29 0 0.083768 4
3 2 124 2 0.0429 0 0.494082 0
3 2 125 4 0.001 1 0.541482 1
3 2 126 1 21 0 0.441091 0
3 2 127 2 0.0314 1 0.220605 0
3 2 128 1 19 1 0.482966 1
3 2 129 2 0.0229 0 0.0837747 4
3 2 130 2 0.0229 0 0.704235 7
3 2 131 4 0.0026 0 0.315642 0
3 2 132 4 0.0019 1 0.215259 0
3 2 133 3 29 1 0.125817 0
3 2 134 2 0.0586 1 0.704533 7
3 2 135 1 25 1 0.325538 1
3 2 136 4 0.0014 0 0.704343 7
3 2 137 3 27 0 0.309549 0
3 2 138 2 0.1496 0 0.31548 0
3 2 139 1 31 0 0.246858 0
3 2 140 2 0.1095 1 0.183677 0
3 2 141 3 25 1 0.215278 0
3 2 142 4 0.0035 0 0.35689 0
3 2 143 1 29 0 0.257864 0
3 2 144 2 0.0801 0 0.272975 0
3 2 145 2 0.0586 0 0.199364 0
3 2 146 4 0.0026 0 0.315606 0
3 2 147 1 27 0 0.378256 0
3 2 148 3 23 1 0.0671666 3
3 2 149 1 25 1 0.704418 7
3 2 150 3 23 0 0.310701 0
3 2 151 1 31 1 0.0338463 4
3 2 152 4 0.0019 1 0.142102 0
3 2 153 4 0.0014 1 0.394667 1
3 2 154 3 21 1 0.210109 0
3 2 155 2 0.0429 1 0.162692 0
3 2 156 1 31 1 0.0171373 4
3 2 157 3 19 0 0.378384 0
3 2 158 1 31 1 0.173199 0
3 2 159 1 29 1 0.256916 0
3 2 160 4 0.0035 0 0.330776 0
3 2 161 1 27 1 0.215875 0
3 2 162 2 0.0314 1 0.25741 0
3 2 163 1 25 1 0.236297 0
3 2 164 4 0.0026 1 0.703807 7
3 2 165 4 0.0066 0 0.362422 0
3 2 166 3 17 1 0.12593 0
3 2 167 4 0.0048 1 0.262591 0
3 2 168 3 15 1 0.126514 1
3 2 169 4 0.0035 1 0.204531 0
3 2 170 2 0.0229 1 0.383555 1
3 2 171 1 23 0 0.26796 0
3 2 172 2 0.0586 0 0.331179 0
3 2 173 3 21 0 0.152183 0
3 2 174 2 0.0429 1 0.24675 0
3 2 175 2 0.0314 0 0.083682 3
3 2 176 1 21 0 0.0173515 3
3 2 177 1 21 1 0.189348 1
3 2 178 1 27 1 0.26364 0
3 2 179 1 25 0 0.0837827 3
3 2 180 2 0.0314 0 0.704245 7
3 2 181 3 19 0 0.215129 0
3 2 182 1 25 0 0.704222 7
3 2 183 2 0.0801 1 0.152218 0
3 2 184 3 17 0 0.0337677 3
3 2 185 4 0.0026 1 0.267813 0
3 2 186 3 17 0 0.677729 7
3 2 187 3 23 0 0.539118 0
3 2 188 2 0.0586 0 0.441252 0
3 2 189 2 0.0429 0 0.704387 7
3 2 190 1 31 1 0.0502496 4
3 2 191 4 0.0019 1 0.704018 7
3 2 192 3 21 0 0.267565 0
3 2 193 4 0.0048 1 0.403173 1
3 2 194 3 19 0 0.35202 0
3 2 195 2 0.1095 0 0.425616 0
3 2 196 4 0.0123 1 0.120389 0
3 2 197 4 0.009 1 0.188855 0
3 2 198 1 31 1 0.199572 0
3 2 199 2 0.0801 1 0.162319 0
3 2 200 1 29 0 0.351698 0
3 2 201 3 17 1 0.225568 0
3 2 202 1 27 0 0.362148 0
3 2 203 1 25 1 0.0993521 4
3 2 204 1 25 1 0.372913 0
3 2 205 3 15 0 0.136198 1
3 2 206 4 0.0066 0 0.383246 0
3 2 207 3 21 1 0.203044 0
3 2 208 1 23 1 0.141613 1
3 2 209 2 0.0586 1 0.230776 0
3 2 210 4 0.0048 0 0.372478 0
3 2 211 1 29 1 0.0830387 4
3 2 212 3 19 1 0.0502304 3
3 2 213 1 29 1 0.0168948 4
3 2 214 1 29 0 0.152006 0
3 2 215 3 19 1 0.0640307 4
3 2 216 4 0.0035 0 0.0835574 3
3 2 217 2 0.0429 0 0.393923 0
3 2 218 1 27 1 0.0335679 3
3 2 219 1 27 1 0.162575 0
3 2 220 3 19 1 0.0836279 4
3 2 221 4 0.0035 1 0.209749 0
3 2 222 4 0.0026 1 0.214875 0
3 2 223 3 19 0 0.309703 0
3 2 224 3 17 1 0.178119 0
3 2 225 4 0.0019 1 0.203277 0
3 2 226 4 0.0014 0 0.178336 0
3 2 227 1 25 1 0.220432 0
3 2 228 4 0.001 1 NaN NaN
3 3 1 2 0.3821 1 0.179429 0
3 3 2 1 50 0 0.104877 0
3 3 3 3 50 1 0.146959 0
3 3 4 4 0.3821 0 0.094084 3
3 3 5 1 48 0 0.163609 0
3 3 6 1 46 1 0.146841 0
3 3 7 3 48 1 0.141667 1
3 3 8 2 0.2795 1 0.146649 0
3 3 9 4 0.3821 1 0.141427 0
3 3 10 1 44 1 0.125979 0
3 3 11 3 50 1 0.236962 0
3 3 12 1 42 0 0.067176 3
3 3 13 2 0.2045 1 0.136369 0
3 3 14 2 0.1496 0 0.225534 0
3 3 15 2 0.1095 1 0.15206 0
3 3 16 4 0.2795 0 0.241578 0
3 3 17 3 48 1 0.194328 0
3 3 18 1 42 0 0.183617 0
3 3 19 3 46 0 0.183648 2
3 3 20 1 40 0 0.24682 0
3 3 21 2 0.0801 0 0.704231 7
3 3 22 2 0.2045 0 0.209966 0
3 3 23 4 0.2045 0 0.0510747 3
3 3 24 2 0.1496 0 0.130992 0
3 3 25 4 0.2045 1 0.0890315 4
3 3 26 4 0.2045 1 0.157415 0
3 3 27 3 50 0 0.295009 2
3 3 28 3 50 1 0.0170762 4
3 3 29 2 0.1095 0 0.262912 0
3 3 30 4 0.1496 0 0.0337605 3
3 3 31 4 0.1496 0 0.304568 2
3 3 32 3 50 0 0.231953 0
3 3 33 1 38 1 0.162776 0
3 3 34 4 0.3821 1 0.0503808 3
3 3 35 4 0.3821 0 0.0671918 4
3 3 36 3 48 0 0.115074 0
3 3 37 3 46 1 0.157202 0
3 3 38 4 0.3821 0 0.0504558 3
3 3 39 4 0.3821 1 0.188858 0
3 3 40 3 44 0 0.236233 0
3 3 41 3 42 1 0.125935 0
3 3 42 3 40 0 0.167817 0
3 3 43 4 0.2795 0 0.167515 0
3 3 44 1 36 1 0.115019 0
3 3 45 4 0.2045 0 0.277994 0
3 3 46 3 38 0 0.20507 0
3 3 47 1 34 0 0.0335259 3
3 3 48 1 34 1 0.115744 0
3 3 49 1 33 0 0.315023 0
3 3 50 3 36 1 0.125457 0
3 3 51 4 0.1496 1 0.0940589 4
3 3 52 1 31 1 0.162435 0
3 3 53 4 0.1496 1 0.130861 0
3 3 54 1 29 0 0.267632 0
3 3 55 3 34 1 0.115137 1
3 3 56 2 0.0801 0 0.567571 1
3 3 57 4 0.1095 0 0.0151114 3
3 3 58 2 0.2045 0 0.157192 0
3 3 59 1 27 1 0.109906 1
3 3 60 3 40 0 0.168994 0
3 3 61 2 0.1496 0 0.217211 0
3 3 62 2 0.1095 0 0.425207 0
3 3 63 2 0.0801 1 0.0668476 4
3 3 64 2 0.0801 1 0.157312 0
3 3 65 2 0.0586 0 0.661623 0
3 3 66 1 33 1 0.146722 0
3 3 67 4 0.1095 0 0.235876 0
3 3 68 3 38 0 0.283468 0
3 3 69 2 0.0429 1 0.635814 1
3 3 70 4 0.0801 1 0.0669124 4
3 3 71 2 0.1095 1 0.157266 0
3 3 72 4 0.0801 1 0.187568 0
3 3 73 2 0.0801 1 0.220332 0
3 3 74 1 31 0 0.309661 0
3 3 75 3 36 0 0.246619 0
3 3 76 4 0.0586 1 0.209667 0
3 3 77 2 0.0586 1 0.204522 0
3 3 78 3 34 0 0.0502399 3
3 3 79 4 0.0429 1 0.199235 0
3 3 80 1 29 0 0.309712 0
3 3 81 3 34 0 0.272801 2
3 3 82 4 0.0314 1 0.388391 1
3 3 83 3 40 1 0.183534 0
3 3 84 1 27 1 0.183433 0
3 3 85 4 0.0801 0 0.362081 0
3 3 86 4 0.0586 1 0.193938 0
3 3 87 3 38 1 0.140599 0
3 3 88 4 0.0429 0 0.272849 0
3 3 89 3 36 0 0.209719 0
3 3 90 4 0.0314 0 0.416154 2
3 3 91 3 34 0 0.183496 0
3 3 92 2 0.0429 1 0.298963 0
3 3 93 3 33 0 0.362279 0
3 3 94 2 0.0314 1 0.467306 1
3 3 95 4 0.0801 1 0.335912 1
3 3 96 1 25 0 0.330645 0
3 3 97 3 31 0 0.704877 7
3 3 98 2 0.0801 1 0.241292 0
3 3 99 1 23 1 0.498811 1
3 3 100 4 0.2045 1 0.162409 0
3 3 101 1 29 1 0.620084 1
3 3 102 3 36 0 0.2412 0
3 3 103 2 0.0586 0 0.313189 0
3 3 104 1 34 1 0.176449 0
3 3 105 4 0.1496 1 0.199215 0
3 3 106 3 34 1 0.230712 0
3 3 107 4 0.1095 0 0.0920546 4
3 3 108 4 0.1095 0 0.267585 0
3 3 109 3 33 1 0.17291 0
3 3 110 2 0.0429 1 0.703988 7
3 3 111 2 0.1095 0 0.330698 0
3 3 112 1 33 1 0.141436 0
3 3 113 4 0.0801 1 0.262385 0
3 3 114 1 31 0 0.211074 0
3 3 115 3 31 0 0.210465 0
3 3 116 3 29 0 0.0994054 3
3 3 117 4 0.0586 1 0.211986 0
3 3 118 1 29 0 0.325648 0
3 3 119 4 0.0429 0 0.109895 0
3 3 120 2 0.0801 0 0.357128 0
3 3 121 3 29 0 0.293807 0
3 3 122 3 27 0 0.347974 2
3 3 123 1 27 1 0.214867 0
3 3 124 1 25 1 0.220371 0
3 3 125 1 23 0 0.330834 0
3 3 126 4 0.0314 0 0.404171 0
3 3 127 2 0.0586 1 0.225562 0
3 3 128 2 0.0429 0 0.33607 0
3 3 129 3 33 0 0.267522 0
3 3 130 2 0.0314 1 0.435938 1
3 3 131 4 0.0229 1 0.703722 7
3 3 132 4 0.0586 1 0.199314 0
3 3 133 2 0.0801 1 0.157227 0
3 3 134 3 31 1 0.204717 0
3 3 135 1 21 1 0.435682 1
3 3 136 1 27 0 0.199616 0
3 3 137 3 29 1 0.115135 0
3 3 138 2 0.0586 1 0.703745 7
3 3 139 1 25 1 0.162549 0
3 3 140 2 0.1496 1 0.157248 0
3 3 141 4 0.0429 0 0.309787 2
3 3 142 3 27 0 0.704253 7
3 3 143 4 0.1095 0 0.346476 2
3 3 144 1 23 0 0.703746 7
3 3 145 3 33 1 0.157135 0
3 3 146 2 0.1095 0 0.367467 0
3 3 147 4 0.2795 1 0.141433 0
3 3 148 4 0.2045 0 0.225573 0
3 3 149 1 29 1 0.188757 0
3 3 150 3 31 0 0.351476 0
3 3 151 3 29 0 0.293817 2
3 3 152 1 27 0 0.299043 0
3 3 153 1 25 0 0.0835719 3
3 3 154 2 0.0801 1 0.184496 0
3 3 155 2 0.0586 0 0.293938 0
3 3 156 4 0.1496 0 0.283344 0
3 3 157 2 0.0429 1 0.166001 1
3 3 158 2 0.1095 1 0.141442 0
3 3 159 3 34 1 0.15193 0
3 3 160 1 25 1 0.146729 0
3 3 161 3 33 1 0.157237 0
3 3 162 4 0.1095 0 0.320197 0
3 3 163 2 0.0801 0 0.141417 1
3 3 164 1 23 1 0.194077 0
3 3 165 4 0.0801 0 0.55314 2
3 3 166 2 0.2045 0 0.383488 0
3 3 167 3 31 1 0.12564 0
3 3 168 3 29 1 0.17852 0
3 3 169 1 21 0 0.357048 0
3 3 170 4 0.2045 0 0.293759 0
3 3 171 3 27 0 0.209701 0
3 3 172 4 0.1496 1 0.172937 0
3 3 173 2 0.1496 1 0.106339 0
3 3 174 2 0.1095 0 0.0836003 4
3 3 175 4 0.1095 0 0.0334985 5
3 3 176 3 25 0 0.10466 0
3 3 177 1 19 0 0.0835527 3
3 3 178 1 19 0 0.0168803 5
3 3 179 2 0.1095 0 0.288673 0
3 3 180 1 19 0 0.0213774 3
3 3 181 4 0.1095 0 0.0335586 3
3 3 182 3 23 0 0.315086 0
3 3 183 1 19 0 0.104638 0
3 3 184 1 17 0 0.230764 0
3 3 185 1 15 1 0.567316 2
3 3 186 1 21 0 0.703653 7
3 3 187 1 27 0 0.220271 0
3 3 188 3 21 0 0.703701 7
3 3 189 4 0.1095 0 0.257193 0
3 3 190 3 27 0 0.40947 0
3 3 191 4 0.0801 0 0.703776 7
3 3 192 1 25 0 0.272855 0
3 3 193 1 23 1 0.542702 1
3 3 194 2 0.0801 1 0.215127 0
3 3 195 4 0.2045 1 0.167788 0
3 3 196 1 29 1 0.120345 2
3 3 197 1 34 1 0.0335637 3
3 3 198 4 0.1496 1 0.151956 0
3 3 199 3 25 1 0.425227 1
3 3 200 2 0.0586 1 0.20981 0
3 3 201 1 34 0 0.277983 2
3 3 202 1 40 1 NaN NaN
3 4 1 2 0.3821 1 0.158648 0
3 4 2 1 50 0 0.204724 0
3 4 3 2 0.2795 0 0.194231 0
3 4 4 2 0.2045 1 0.125866 0
3 4 5 1 48 1 0.0838972 3
3 4 6 4 0.3821 1 0.125735 0
3 4 7 4 0.2795 0 0.188806 0
3 4 8 3 50 0 0.136053 0
3 4 9 1 48 1 0.130924 0
3 4 10 2 0.1496 1 0.104772 1
3 4 11 4 0.2045 1 0.157452 0
3 4 12 1 46 1 0.125889 0
3 4 13 1 44 0 0.0838095 3
3 4 14 1 44 0 0.246616 0
3 4 15 2 0.3821 0 0.215525 0
3 4 16 1 42 1 0.131192 0
3 4 17 4 0.1496 0 0.104971 0
3 4 18 1 40 1 0.0837074 4
3 4 19 4 0.1095 1 0.273089 0
3 4 20 3 48 0 0.220493 0
3 4 21 1 40 0 0.131185 0
3 4 22 3 46 0 0.0671426 3
3 4 23 4 0.0801 0 0.704122 7
3 4 24 1 38 0 0.225826 0
3 4 25 1 36 1 0.13608 0
3 4 26 2 0.2795 0 0.278425 0
3 4 27 4 0.2045 1 0.168943 0
3 4 28 3 46 0 0.131567 0
3 4 29 2 0.2045 1 0.136468 0
3 4 30 3 44 0 0.215258 0
3 4 31 3 42 1 0.125914 0
3 4 32 4 0.1496 1 0.162375 0
3 4 33 2 0.1496 0 0.273265 0
3 4 34 3 40 0 0.146981 0
3 4 35 4 0.1095 1 0.142456 0
3 4 36 2 0.1095 1 0.0173806 3
3 4 37 3 38 1 0.136392 0
3 4 38 2 0.1095 1 0.130966 0
3 4 39 4 0.0801 0 0.251948 0
3 4 40 1 34 1 0.183897 0
3 4 41 3 36 1 0.115741 0
3 4 42 1 33 1 0.153111 0
3 4 43 4 0.0586 1 0.141602 0
3 4 44 1 31 0 0.262527 0
3 4 45 2 0.0801 1 0.178904 0
3 4 46 3 34 1 0.131031 0
3 4 47 1 29 0 0.704412 7
3 4 48 2 0.0586 0 0.336358 0
3 4 49 2 0.0429 0 0.704566 7
3 4 50 3 33 0 0.225849 0
3 4 51 4 0.0429 1 0.205649 0
3 4 52 1 34 0 0.173286 0
3 4 53 3 31 0 0.231998 0
3 4 54 3 29 1 0.120658 0
3 4 55 2 0.1095 1 0.23116 0
3 4 56 4 0.0314 1 0.225764 0
3 4 57 2 0.0801 0 0.267859 0
3 4 58 3 27 1 0.0890415 3
3 4 59 2 0.0586 1 0.273111 0
3 4 60 2 0.0429 0 0.536194 1
3 4 61 3 27 1 0.125637 0
3 4 62 1 33 1 0.178294 0
3 4 63 2 0.1095 0 0.220442 0
3 4 64 4 0.0229 0 0.257112 0
3 4 65 1 31 1 0.19405 0
3 4 66 3 25 0 0.142529 0
3 4 67 2 0.0801 0 0.472622 0
3 4 68 4 0.0168 0 0.704188 7
3 4 69 2 0.0586 1 0.683219 7
3 4 70 1 29 0 0.199168 0
3 4 71 4 0.0429 0 0.70458 7
3 4 72 4 0.1095 0 0.188793 0
3 4 73 1 27 0 0.0477479 3
3 4 74 3 23 1 0.169929 0
3 4 75 1 27 0 0.0168774 3
3 4 76 4 0.0801 0 0.272938 0
3 4 77 4 0.0586 0 0.262491 0
3 4 78 1 27 0 0.184423 0
3 4 79 3 21 0 0.215147 0
3 4 80 2 0.1496 1 0.167793 0
3 4 81 2 0.1095 1 0.167789 0
3 4 82 1 25 0 0.278114 0
3 4 83 1 23 0 0.437194 1
3 4 84 4 0.0429 1 NaN NaN
3 5 1 4 0.3821 1 0.169446 0
3 5 2 1 50 0 0.199403 0
3 5 3 1 48 0 0.704741 7
3 5 4 1 50 0 0.278462 0
3 5 5 4 0.2795 0 0.283575 0
3 5 6 2 0.3821 0 0.204934 0
3 5 7 1 48 0 0.199563 0
3 5 8 3 50 1 0.136452 0
3 5 9 4 0.2045 0 0.168059 0
3 5 10 2 0.2795 1 0.14783 0
3 5 11 2 0.2045 0 0.188813 0
3 5 12 4 0.1496 1 0.183529 0
3 5 13 2 0.1496 1 0.174197 0
3 5 14 1 46 0 0.236804 0
3 5 15 3 48 1 0.13649 0
3 5 16 2 0.1095 1 0.188938 0
3 5 17 1 44 1 0.163198 0
3 5 18 3 46 0 0.146853 0
3 5 19 3 44 0 0.263098 0
3 5 20 2 0.0801 0 0.273035 0
3 5 21 4 0.1095 1 0.0839495 4
3 5 22 1 42 1 0.226836 0
3 5 23 1 40 1 0.136312 0
3 5 24 1 38 1 0.0337463 4
3 5 25 2 0.0586 0 0.704697 7
3 5 26 1 38 1 0.141751 0
3 5 27 2 0.1496 0 0.304948 0
3 5 28 4 0.1095 1 0.178582 0
3 5 29 4 0.0801 1 0.236461 0
3 5 30 3 42 1 0.157494 0
3 5 31 3 40 0 0.220635 0
3 5 32 4 0.0586 0 0.704878 7
3 5 33 3 38 0 0.20477 0
3 5 34 4 0.1496 0 0.199608 0
3 5 35 2 0.1095 1 0.174074 0
3 5 36 4 0.1095 1 0.109786 1
3 5 37 3 36 0 0.70045 7
3 5 38 3 42 0 0.231301 0
3 5 39 4 0.2795 1 0.167978 0
3 5 40 1 36 1 0.199878 0
3 5 41 1 34 1 0.147034 0
3 5 42 2 0.0801 0 0.704611 7
3 5 43 4 0.2045 1 0.141758 0
3 5 44 1 33 1 0.273265 1
3 5 45 2 0.2045 0 NaN NaN
3 6 1 2 0.3821 1 0.290083 0
3 6 2 1 50 0 0.22668 0
3 6 3 3 50 1 0.157666 0
3 6 4 4 0.3821 0 0.225789 0
3 6 5 3 48 1 0.146915 0
3 6 6 1 48 1 0.157494 0
3 6 7 1 46 1 0.168041 0
3 6 8 1 44 1 0.142607 0
3 6 9 2 0.2795 1 0.162603 0
3 6 10 2 0.2045 1 0.0504727 4
3 6 11 4 0.2795 0 0.199485 0
3 6 12 1 42 0 0.162649 0
3 6 13 4 0.2045 0 0.183464 0
3 6 14 2 0.2045 0 0.704645 7
3 6 15 3 46 1 0.157488 0
3 6 16 2 0.3821 0 0.194749 0
3 6 17 4 0.1496 1 0.152089 0
3 6 18 2 0.2795 0 0.351979 0
3 6 19 1 40 0 0.267715 0
3 6 20 2 0.2045 1 0.268049 0
3 6 21 2 0.1496 0 0.704436 7
3 6 22 4 0.1095 0 0.246772 0
3 6 23 3 44 1 0.173227 0
3 6 24 2 0.3821 0 0.189684 0
3 6 25 4 0.0801 1 0.195128 0
3 6 26 3 42 1 0.157627 0
3 6 27 1 38 1 0.141745 0
3 6 28 4 0.0586 0 0.26249 0
3 6 29 2 0.2795 0 0.220221 0
3 6 30 3 40 0 0.252157 0
3 6 31 4 0.0429 0 0.257167 0
3 6 32 4 0.0314 0 0.341411 0
3 6 33 1 36 0 0.279058 2
3 6 34 2 0.2045 1 0.162716 0
3 6 35 1 42 0 0.326276 0
3 6 36 3 38 1 0.194084 0
3 6 37 4 0.0229 1 0.673512 1
3 6 38 2 0.1496 0 0.704518 7
3 6 39 3 36 1 0.168697 0
3 6 40 4 0.0586 1 0.278362 0
3 6 41 1 40 1 0.146632 0
3 6 42 1 38 0 0.236273 0
3 6 43 2 0.3821 1 0.162485 0
3 6 44 3 34 1 0.704308 7
3 6 45 3 40 1 0.258086 0
3 6 46 1 36 1 0.179082 0
3 6 47 2 0.2795 0 0.0504661 3
3 6 48 1 34 0 0.210276 0
3 6 49 4 0.0429 0 0.342462 0
3 6 50 1 33 1 0.651831 1
3 6 51 1 38 1 0.263542 0
3 6 52 2 0.2795 1 0.204774 0
3 6 53 2 0.2045 0 0.194272 0
3 6 54 2 0.1496 0 0.704156 7
3 6 55 4 0.0314 1 0.704129 7
3 6 56 3 38 1 0.173234 0
3 6 57 4 0.0801 1 NaN NaN
3 7 1 2 0.3821 1 0.170238 0
3 7 2 1 50 0 0.209512 0
3 7 3 3 50 1 0.152017 0
3 7 4 4 0.3821 0 0.215354 0
3 7 5 3 48 1 0.141677 0
3 7 6 1 48 1 0.162696 0
3 7 7 1 46 1 0.231069 0
3 7 8 1 44 1 0.162676 0
3 7 9 2 0.2795 1 0.167952 0
3 7 10 2 0.2045 1 0.162624 0
3 7 11 2 0.1496 0 0.705035 7
3 7 12 4 0.2795 0 0.299297 0
3 7 13 4 0.2045 1 0.16267 0
3 7 14 1 42 1 0.0996524 3
3 7 15 1 42 0 0.220778 0
3 7 16 2 0.3821 0 0.178565 0
3 7 17 2 0.2795 0 0.262765 0
3 7 18 1 40 0 0.236381 0
3 7 19 2 0.2045 1 0.168824 0
3 7 20 4 0.1496 0 0.241313 0
3 7 21 4 0.1095 1 0.168613 0
3 7 22 3 46 0 0.189272 0
3 7 23 2 0.1496 0 0.704557 7
3 7 24 4 0.0801 1 0.704643 7
3 7 25 3 44 1 0.0837033 3
3 7 26 1 38 0 0.263171 0
3 7 27 4 0.2045 0 0.220163 0
3 7 28 2 0.3821 0 0.230458 0
3 7 29 3 44 1 0.120569 0
3 7 30 4 0.1496 1 0.157518 0
3 7 31 4 0.1095 0 0.173146 1
3 7 32 2 0.2795 0 0.267431 0
3 7 33 3 42 1 0.120951 0
3 7 34 4 0.2795 0 0.288936 0
3 7 35 3 40 1 0.146861 0
3 7 36 4 0.2045 0 0.210037 0
3 7 37 1 36 0 0.0335435 3
3 7 38 3 38 1 0.147077 0
3 7 39 1 36 0 0.0669248 3
3 7 40 1 36 1 0.0670895 4
3 7 41 1 36 0 0.32599 2
3 7 42 1 42 0 0.199817 0
3 7 43 1 40 1 0.115258 0
3 7 44 3 36 0 0.252083 0
3 7 45 4 0.1496 0 0.256953 0
3 7 46 2 0.2045 0 0.257066 0
3 7 47 4 0.1095 1 0.141407 0
3 7 48 2 0.1496 1 0.162503 0
3 7 49 1 38 1 0.152005 0
3 7 50 3 34 1 0.209845 0
3 7 51 1 36 0 0.267669 2
3 7 52 4 0.0801 1 0.19413 0
3 7 53 1 42 0 0.221027 0
3 7 54 4 0.0586 1 0.209782 0
3 7 55 3 33 0 0.267529 0
3 7 56 3 31 0 0.0335106 4
3 7 57 4 0.0429 0 0.269785 1
3 7 58 4 0.1095 0 0.700033 7
3 7 59 1 40 1 0.152038 0
3 7 60 2 0.1095 0 0.0824428 3
3 7 61 2 0.1095 0 0.278291 0
3 7 62 3 31 0 0.285908 0
3 7 63 2 0.0801 0 0.0941275 3
3 7 64 4 0.2795 0 0.199326 0
3 7 65 3 29 1 0.0836136 4
3 7 66 1 38 0 0.246724 0
3 7 67 1 36 1 0.13883 0
3 7 68 2 0.0801 0 0.162535 0
3 7 69 2 0.0586 1 0.209819 0
3 7 70 2 0.0429 1 0.399236 1
3 7 71 2 0.1095 1 0.172969 0
3 7 72 1 34 0 0.262449 0
3 7 73 3 29 1 0.204471 0
3 7 74 1 33 1 0.151895 0
3 7 75 4 0.2045 0 0.246869 0
3 7 76 3 27 1 0.0634628 3
3 7 77 3 27 0 0.225722 0
3 7 78 2 0.0801 0 0.309805 0
3 7 79 4 0.1496 1 0.13096 0
3 7 80 2 0.0586 1 0.220043 0
3 7 81 3 25 1 0.0966166 4
3 7 82 4 0.1095 1 0.130949 0
3 7 83 4 0.0801 0 0.242708 0
3 7 84 3 25 0 0.265877 0
3 7 85 4 0.0586 1 0.309822 1
3 7 86 1 31 1 0.504327 0
3 7 87 1 29 0 0.251572 0
3 7 88 2 0.0429 0 0.0835666 3
3 7 89 2 0.0429 1 0.577917 0
3 7 90 2 0.0314 0 0.584045 1
3 7 91 2 0.0801 1 0.130915 0
3 7 92 2 0.0586 0 0.141453 1
3 7 93 1 27 0 0.394251 2
3 7 94 2 0.1496 0 0.703905 7
3 7 95 2 0.3821 0 0.215199 0
3 7 96 2 0.2795 0 0.294014 0
3 7 97 1 33 1 0.246514 0
3 7 98 3 23 0 0.274799 0
3 7 99 2 0.2045 0 0.29399 0
3 7 100 1 31 0 0.278271 0
3 7 101 4 0.1496 0 0.0168729 4
3 7 102 3 21 1 0.0835984 4
3 7 103 1 29 1 0.18894 0
3 7 104 4 0.1496 0 0.251918 0
3 7 105 4 0.1095 1 0.18883 0
3 7 106 3 21 1 0.104722 1
3 7 107 3 27 1 0.151787 1
3 7 108 1 27 0 0.50445 1
3 7 109 2 0.1496 1 0.141396 0
3 7 110 3 33 1 0.178128 0
3 7 111 4 0.0801 0 0.272744 0
3 7 112 1 33 0 0.157317 0
3 7 113 4 0.0586 0 0.215209 0
3 7 114 3 31 0 0.229673 0
3 7 115 4 0.0429 1 0.378314 1
3 7 116 2 0.1095 0 0.251907 0
3 7 117 3 29 1 0.211655 0
3 7 118 2 0.0801 1 0.194126 0
3 7 119 3 27 1 0.0836012 4
3 7 120 4 0.1095 1 0.152039 0
3 7 121 1 31 0 0.186003 0
3 7 122 4 0.0801 0 0.525536 0
3 7 123 3 27 1 0.209758 0
3 7 124 3 25 1 0.115173 1
3 7 125 4 0.0586 1 0.704493 7
3 7 126 3 31 1 0.162531 0
3 7 127 4 0.1496 0 0.220313 0
3 7 128 4 0.1095 0 0.204369 0
3 7 129 3 29 1 0.0502373 3
3 7 130 4 0.0801 1 0.173037 0
3 7 131 3 29 1 0.194045 0
3 7 132 1 29 1 0.0335766 4
3 7 133 1 29 1 0.246342 1
3 7 134 1 34 1 0.142828 0
3 7 135 2 0.0586 0 0.535786 2
3 7 136 1 33 0 0.180822 0
3 7 137 1 31 0 0.241508 0
3 7 138 2 0.1496 1 0.151918 0
3 7 139 2 0.1095 0 0.226319 0
3 7 140 1 29 1 0.304759 1
3 7 141 3 27 0 0.253604 0
3 7 142 4 0.0586 1 0.199374 0
3 7 143 1 34 1 0.136182 0
3 7 144 2 0.0801 0 0.515079 0
3 7 145 1 33 1 0.704394 7
3 7 146 4 0.0429 0 0.394176 0
3 7 147 3 25 1 0.278248 0
3 7 148 2 0.0586 1 0.325623 1
3 7 149 1 38 0 0.241467 0
3 7 150 1 36 1 0.141456 0
3 7 151 2 0.1496 1 0.152115 0
3 7 152 2 0.1095 1 0.188861 0
3 7 153 1 34 1 0.151972 0
3 7 154 1 33 1 0.209861 0
3 7 155 2 0.0801 0 0.0640173 3
3 7 156 2 0.0801 0 0.136125 0
3 7 157 1 31 0 0.17768 0
3 7 158 4 0.0314 1 0.0668948 3
3 7 159 4 0.0314 1 0.599098 1
3 7 160 3 23 0 0.19409 0
3 7 161 4 0.0801 0 0.220264 0
3 7 162 3 21 1 0.551705 1
3 7 163 2 0.0586 0 0.179203 0
3 7 164 3 27 1 0.17829 0
3 7 165 4 0.0586 0 0.246616 0
3 7 166 4 0.0429 0 0.320224 0
3 7 167 3 25 0 0.704314 7
3 7 168 4 0.0314 0 0.0836043 3
3 7 169 3 31 1 0.120399 0
3 7 170 2 0.0429 1 0.185988 0
3 7 171 4 0.0314 0 0.391453 0
3 7 172 4 0.0229 1 0.299348 1
3 7 173 4 0.0586 1 NaN NaN
3 8 1 2 0.3821 1 0.700818 7
3 8 2 2 0.3821 1 0.157333 0
3 8 3 1 50 0 0.162665 0
3 8 4 1 48 0 0.199537 0
3 8 5 1 46 1 0.116247 0
3 8 6 3 50 1 0.131875 0
3 8 7 2 0.2795 1 0.146662 0
3 8 8 1 44 1 0.136418 0
3 8 9 4 0.3821 1 0.0340334 5
3 8 10 2 0.2045 0 0.220512 0
3 8 11 1 42 1 0.157518 0
3 8 12 3 48 1 0.156998 0
3 8 13 2 0.1496 1 0.189024 0
3 8 14 4 0.3821 0 0.284545 0
3 8 15 4 0.2795 1 0.199527 0
3 8 16 3 46 0 0.173239 0
3 8 17 2 0.1095 0 0.325887 0
3 8 18 2 0.0801 0 0.704361 7
3 8 19 2 0.2045 1 0.173286 0
3 8 20 3 44 1 0.147558 0
3 8 21 4 0.2045 0 0.336054 0
3 8 22 3 42 0 0.178598 0
3 8 23 1 40 1 0.199622 0
3 8 24 4 0.1496 0 0.304663 0
3 8 25 2 0.1496 0 0.173241 0
3 8 26 3 40 0 0.299317 0
3 8 27 4 0.1095 1 0.194178 1
3 8 28 4 0.2795 0 0.157504 0
3 8 29 3 38 1 0.19415 0
3 8 30 1 38 0 0.125752 0
3 8 31 4 0.2045 1 0.14702 0
3 8 32 4 0.1496 1 0.189106 0
3 8 33 3 36 1 0.115826 0
3 8 34 2 0.1095 0 0.273187 0
3 8 35 1 36 0 0.199382 0
3 8 36 3 34 0 0.110733 0
3 8 37 2 0.0801 0 0.0837414 3
3 8 38 1 34 1 0.152078 0
3 8 39 4 0.1095 0 0.420328 0
3 8 40 1 33 1 0.152179 0
3 8 41 1 31 0 0.205166 0
3 8 42 2 0.0801 1 0.246887 0
3 8 43 2 0.0586 1 0.126893 1
3 8 44 3 33 0 0.283851 1
3 8 45 3 38 1 0.100001 0
3 8 46 1 29 0 0.152291 1
3 8 47 1 34 0 0.252124 0
3 8 48 2 0.1496 1 0.152308 0
3 8 49 2 0.1095 0 0.178515 0
3 8 50 4 0.0801 0 0.257508 0
3 8 51 1 33 0 0.173091 0
3 8 52 2 0.0801 1 0.226811 0
3 8 53 2 0.0586 0 0.704418 7
3 8 54 3 36 1 0.220617 0
3 8 55 4 0.0586 1 0.273321 0
3 8 56 1 31 0 0.373251 2
3 8 57 2 0.1496 0 0.578654 1
3 8 58 4 0.0429 1 0.704522 7
3 8 59 1 36 0 0.704364 7
3 8 60 3 34 1 0.178834 0
3 8 61 2 0.3821 0 0.231191 0
3 8 62 3 33 0 0.252045 0
3 8 63 1 42 0 0.225813 0
3 8 64 1 40 1 0.1364 0
3 8 65 2 0.2795 1 0.120607 0
3 8 66 4 0.1095 0 0.225977 0
3 8 67 4 0.0801 0 0.278153 0
3 8 68 1 38 1 0.120506 0
3 8 69 2 0.2045 0 0.246704 0
3 8 70 3 31 1 0.216171 0
3 8 71 4 0.0586 1 0.204808 0
3 8 72 3 29 0 0.70449 7
3 8 73 2 0.1496 0 0.704668 7
3 8 74 4 0.0429 0 0.704621 7
3 8 75 4 0.1095 1 0.178257 0
3 8 76 3 34 0 0.294346 0
3 8 77 3 33 0 0.210101 0
3 8 78 4 0.0801 0 0.467781 0
3 8 79 2 0.3821 0 0.225862 2
3 8 80 2 0.3821 0 0.336425 2
3 8 81 2 0.3821 0 0.705168 7
3 8 82 2 0.3821 0 0.247025 0
3 8 83 4 0.0586 1 0.209758 0
3 8 84 2 0.2795 0 0.294526 0
3 8 85 2 0.2045 0 0.236368 0
3 8 86 3 31 0 0.300353 2
3 8 87 2 0.1496 1 0.141364 0
3 8 88 2 0.1095 1 0.173054 0
3 8 89 3 36 0 0.0898796 3
3 8 90 1 36 0 0.20585 0
3 8 91 3 36 1 0.105441 0
3 8 92 1 34 1 0.152041 0
3 8 93 4 0.0429 1 0.704604 7
3 8 94 2 0.0801 0 0.704907 7
3 8 95 4 0.1095 1 0.225783 0
3 8 96 1 33 0 0.220642 0
3 8 97 1 31 1 0.115447 0
3 8 98 4 0.0801 0 0.115247 0
3 8 99 2 0.2045 1 0.136692 0
3 8 100 1 29 0 0.705217 7
3 8 101 4 0.0586 1 0.12138 0
3 8 102 1 34 1 0.183883 0
3 8 103 3 34 1 0.168033 0
3 8 104 3 33 0 0.225873 0
3 8 105 1 33 0 0.283805 0
3 8 106 4 0.0429 0 0.267917 0
3 8 107 3 31 0 0.205041 0
3 8 108 4 0.0314 0 0.373211 0
3 8 109 2 0.1496 0 0.0168471 3
3 8 110 3 29 1 0.173209 0
3 8 111 2 0.1496 0 0.252136 0
3 8 112 4 0.0229 1 0.488694 0
3 8 113 3 27 0 0.0337782 4
3 8 114 4 0.0168 0 0.589786 0
3 8 115 3 27 1 0.162782 0
3 8 116 4 0.0123 1 0.157515 1
3 8 117 4 0.0314 0 0.321443 0
3 8 118 3 25 1 0.168132 0
3 8 119 1 31 0 0.578608 1
3 8 120 2 0.1095 0 0.389143 1
3 8 121 3 23 0 0.704805 7
3 8 122 2 0.2795 0 0.125881 0
3 8 123 2 0.2045 1 0.141721 0
3 8 124 4 0.0229 0 0.352258 0
3 8 125 1 36 1 0.0838206 4
3 8 126 1 36 0 0.31094 0
3 8 127 1 34 1 0.162455 0
3 8 128 1 33 1 0.389024 1
3 8 129 1 38 0 0.157542 0
3 8 130 1 36 0 0.209791 0
3 8 131 2 0.1496 1 0.131208 0
3 8 132 4 0.0168 1 0.704932 7
3 8 133 1 34 1 0.163047 0
3 8 134 3 29 1 0.1784 0
3 8 135 4 0.0429 0 0.083714 4
3 8 136 1 33 1 0.157387 0
3 8 137 1 31 1 0.236339 0
3 8 138 2 0.1095 1 0.162675 0
3 8 139 4 0.0429 0 0.231373 0
3 8 140 2 0.0801 0 0.105109 0
3 8 141 1 29 0 0.269097 2
3 8 142 3 27 0 0.204846 0
3 8 143 1 34 1 0.262998 0
3 8 144 3 25 0 0.0838052 3
3 8 145 4 0.0314 1 0.70412 7
3 8 146 4 0.0801 0 0.241588 0
3 8 147 2 0.0586 0 0.262368 1
3 8 148 3 25 0 0.289065 0
3 8 149 2 0.1496 0 0.257377 0
3 8 150 2 0.1095 1 0.178529 0
3 8 151 2 0.0801 0 0.0346625 4
3 8 152 3 23 1 0.220857 0
3 8 153 4 0.0586 1 0.0505148 3
3 8 154 3 21 1 0.704963 7
3 8 155 2 0.0801 0 0.29417 0
3 8 156 1 33 0 0.189207 0
3 8 157 3 27 1 0.220397 1
3 8 158 4 0.0586 0 0.188821 0
3 8 159 3 33 1 0.210092 0
3 8 160 2 0.0586 1 0.704481 7
3 8 161 4 0.0429 1 0.199605 0
3 8 162 2 0.1496 0 0.704376 7
3 8 163 3 31 1 0.220498 0
3 8 164 3 29 1 0.221337 0
3 8 165 3 27 1 0.700159 7
3 8 166 4 0.0314 0 0.0838214 4
3 8 167 1 31 0 0.194434 0
3 8 168 2 0.3821 0 0.215476 0
3 8 169 2 0.2795 1 0.0503629 4
3 8 170 4 0.0314 0 0.367887 0
3 8 171 3 33 1 0.662615 1
3 8 172 3 38 0 0.236489 0
3 8 173 4 0.0229 1 0.231105 0
3 8 174 4 0.0168 0 0.0504605 5
3 8 175 2 0.2795 1 0.136437 0
3 8 176 3 36 0 0.704623 7
3 8 177 4 0.0168 1 0.704697 7
3 8 178 3 42 1 0.131079 0
3 8 179 4 0.0429 0 0.446588 1
3 8 180 3 40 0 0.236482 0
3 8 181 2 0.2045 0 0.199665 0
3 8 182 1 29 1 0.199735 0
3 8 183 4 0.1095 1 0.141709 0
3 8 184 3 38 1 0.120631 0
3 8 185 1 27 1 0.231682 0
3 8 186 2 0.1496 0 0.205282 0
3 8 187 1 25 0 0.252097 0
3 8 188 4 0.0801 0 0.0509647 3
3 8 189 3 36 0 0.209763 0
3 8 190 1 23 1 0.50501 0
3 8 191 2 0.1095 1 0.10463 1
3 8 192 2 0.2795 1 0.14128 0
3 8 193 1 21 0 0.704186 7
3 8 194 1 27 1 0.294705 0
3 8 195 3 34 0 0.252256 0
3 8 196 4 0.0801 0 0.704303 7
3 8 197 3 33 0 0.236211 0
3 8 198 3 31 0 0.325829 2
3 8 199 4 0.2045 0 0.209992 0
3 8 200 3 36 0 0.167642 0
3 8 201 4 0.1496 1 0.0943481 3
3 8 202 2 0.2045 1 0.173274 0
3 8 203 3 34 1 0.157304 0
3 8 204 3 33 1 0.2158 0
3 8 205 1 25 0 0.0838482 3
3 8 206 4 0.1496 0 0.362675 0
3 8 207 3 31 1 0.241596 0
3 8 208 4 0.1095 0 0.0671878 3
3 8 209 3 29 1 0.704939 7
3 8 210 2 0.1496 0 0.24157 0
3 8 211 2 0.1095 1 0.158096 0
3 8 212 1 25 0 0.199671 0
3 8 213 3 34 0 0.130822 0
3 8 214 1 23 0 0.31543 0
3 8 215 3 33 1 0.157517 0
3 8 216 2 0.0801 0 0.442053 1
3 8 217 4 0.1095 0 0.283455 0
3 8 218 4 0.0801 1 0.173228 0
3 8 219 3 31 1 0.131663 0
3 8 220 1 21 0 0.578434 0
3 8 221 2 0.2045 0 0.241744 0
3 8 222 2 0.1496 1 0.147007 0
3 8 223 3 29 0 0.294377 0
3 8 224 2 0.1095 1 0.210009 0
3 8 225 1 19 1 0.699174 7
3 8 226 4 0.0586 0 0.372902 0
3 8 227 4 0.0429 0 0.704991 7
3 8 228 1 25 0 0.352033 0
3 8 229 1 23 0 0.210019 0
3 8 230 3 27 1 0.194351 0
3 8 231 1 21 0 0.152141 0
3 8 232 2 0.0801 1 0.173304 0
3 8 233 3 25 0 0.315259 0
3 8 234 1 19 1 0.431674 0
3 8 235 3 23 0 0.378546 0
3 8 236 4 0.1095 0 0.315214 0
3 8 237 2 0.0586 0 0.0837453 3
3 8 238 4 0.0801 1 0.367796 0
3 8 239 1 17 1 0.178466 1
3 8 240 2 0.0586 0 0.562637 0
3 8 241 3 21 0 0.100501 0
3 8 242 2 0.0429 0 0.420647 2
3 8 243 4 0.0586 1 0.209921 0
3 8 244 3 19 0 0.0890564 3
3 8 245 4 0.0429 1 0.225901 0
3 8 246 2 0.1095 1 0.189134 0
3 8 247 1 23 1 0.236024 0
3 8 248 3 19 1 0.136553 1
3 8 249 1 21 0 0.483744 0
3 8 250 2 0.0801 0 0.704469 7
3 8 251 4 0.0314 1 0.704704 7
3 8 252 2 0.2045 0 0.200453 0
3 8 253 3 25 0 0.0177951 3
3 8 254 4 0.0801 1 0.294095 0
3 8 255 2 0.1496 0 0.0837176 4
3 8 256 2 0.1496 1 0.066926 4
3 8 257 3 25 1 0.253033 0
3 8 258 2 0.1496 1 0.236617 0
3 8 259 2 0.1095 0 0.341333 0
3 8 260 4 0.0586 1 0.231137 0
3 8 261 2 0.0801 0 0.552043 0
3 8 262 3 23 0 0.199917 0
3 8 263 1 19 1 0.573072 0
3 8 264 4 0.0429 1 0.241619 1
3 8 265 3 21 0 0.141428 0
3 8 266 1 17 1 0.700319 7
3 8 267 3 19 1 0.199524 2
3 8 268 4 0.1095 1 0.241736 0
3 8 269 1 23 1 0.441415 1
3 8 270 1 29 1 0.216075 0
3 8 271 1 27 0 0.24693 0
3 8 272 1 25 1 0.705133 7
3 8 273 1 31 0 0.225858 0
3 8 274 1 29 1 0.194102 0
3 8 275 3 25 0 0.0170377 3
3 8 276 2 0.0586 1 0.536264 1
3 8 277 3 25 0 0.189211 0
3 8 278 4 0.0801 1 0.247732 0
3 8 279 3 23 0 0.278899 0
3 8 280 2 0.1496 0 0.26865 0
3 8 281 1 27 0 0.21541 0
3 8 282 2 0.1095 1 0.220625 0
3 8 283 3 21 0 0.389157 0
3 8 284 1 25 1 0.167927 1
3 8 285 4 0.0586 1 0.641419 1
3 8 286 1 31 1 0.594994 1
3 8 287 3 19 0 0.704387 7
3 8 288 1 36 1 0.215225 0
3 8 289 4 0.1496 0 0.257286 0
3 8 290 2 0.0801 0 0.514771 0
3 8 291 1 34 1 0.162529 0
3 8 292 1 33 0 0.330397 0
3 8 293 1 31 1 0.0502333 4
3 8 294 3 25 1 0.420229 0
3 8 295 2 0.0586 1 0.185336 0
3 8 296 4 0.1095 0 0.304566 0
3 8 297 2 0.0429 0 0.604303 0
3 8 298 2 0.0314 1 0.325579 0
3 8 299 4 0.0801 1 0.172996 0
3 8 300 2 0.0229 1 0.0472516 4
3 8 301 2 0.0229 1 0.304613 0
3 8 302 3 23 1 0.215172 0
3 8 303 2 0.0168 0 0.704594 7
3 8 304 1 31 1 NaN NaN
3 9 1 2 0.3821 1 0.148293 0
3 9 2 1 50 0 0.141641 0
3 9 3 3 50 1 0.168196 0
3 9 4 4 0.3821 0 0.210132 0
3 9 5 3 48 1 0.162797 0
3 9 6 1 48 1 0.152884 0
3 9 7 1 46 1 0.146773 0
3 9 8 1 44 1 0.204513 0
3 9 9 2 0.2795 1 0.167713 0
3 9 10 2 0.2045 1 0.141674 0
3 9 11 1 42 1 0.141661 0
3 9 12 1 40 0 0.136502 2
3 9 13 4 0.2795 0 0.0502362 3
3 9 14 1 46 0 0.700072 7
3 9 15 3 46 1 0.147157 0
3 9 16 3 44 1 0.130987 0
3 9 17 4 0.2795 0 0.232005 2
3 9 18 2 0.1496 0 0.705007 7
3 9 19 1 50 0 0.267972 0
3 9 20 4 0.3821 0 0.247051 0
3 9 21 2 0.3821 0 0.520535 0
3 9 22 3 42 1 0.141627 0
3 9 23 1 48 0 0.194347 0
3 9 24 2 0.2795 0 0.136166 0
3 9 25 3 40 0 0.215353 0
3 9 26 4 0.2795 0 0.236451 0
3 9 27 1 46 0 0.252898 0
3 9 28 3 38 1 0.115239 0
3 9 29 3 36 0 0.225926 0
3 9 30 4 0.2045 0 0.0844937 4
3 9 31 2 0.2045 1 0.147235 0
3 9 32 2 0.1496 0 0.220789 0
3 9 33 2 0.1095 0 0.704404 7
3 9 34 3 34 0 0.194279 0
3 9 35 2 0.2795 0 0.162637 0
3 9 36 3 33 0 0.357259 0
3 9 37 3 31 0 0.262674 0
3 9 38 4 0.2045 1 0.0888343 4
3 9 39 3 29 1 0.115447 0
3 9 40 4 0.2045 1 0.141673 0
3 9 41 3 27 0 0.26263 0
3 9 42 2 0.2045 1 0.0838077 3
3 9 43 4 0.1496 1 0.167731 0
3 9 44 1 44 0 0.15754 0
3 9 45 1 42 1 0.146909 0
3 9 46 2 0.2045 1 0.194392 0
3 9 47 2 0.1496 0 0.305018 0
3 9 48 3 25 1 0.0888099 5
3 9 49 1 40 1 0.14174 0
3 9 50 4 0.1095 0 0.205418 0
3 9 51 3 25 1 0.27378 0
3 9 52 3 23 1 0.0837172 4
3 9 53 4 0.0801 1 0.136478 1
3 9 54 2 0.1095 1 0.136861 0
3 9 55 4 0.2045 0 0.21017 0
3 9 56 3 23 0 0.289955 0
3 9 57 3 21 1 0.178239 2
3 9 58 1 38 1 0.0671116 3
3 9 59 4 0.1496 1 0.151807 0
3 9 60 2 0.0801 0 0.34211 0
3 9 61 3 27 1 0.262911 0
3 9 62 1 38 0 0.167777 0
3 9 63 4 0.1095 1 0.167909 0
3 9 64 3 25 0 0.0839535 3
3 9 65 4 0.0801 0 0.28378 0
3 9 66 2 0.0586 0 0.704726 7
3 9 67 2 0.1496 1 0.173302 0
3 9 68 2 0.1095 0 0.310876 0
3 9 69 4 0.0586 0 0.252225 0
3 9 70 1 36 0 0.167976 0
3 9 71 3 25 1 0.199442 0
3 9 72 2 0.0801 1 0.173309 0
3 9 73 1 34 1 0.231237 0
3 9 74 3 23 0 0.25212 0
3 9 75 1 33 0 0.178683 0
3 9 76 2 0.0586 0 0.705187 7
3 9 77 4 0.0429 0 0.0338198 3
3 9 78 1 31 1 0.158346 0
3 9 79 3 21 0 0.431054 0
3 9 80 4 0.0429 1 0.278428 0
3 9 81 2 0.1496 0 0.320036 2
3 9 82 4 0.0314 1 0.536365 0
3 9 83 2 0.3821 0 0.357379 0
3 9 84 1 29 0 0.115394 0
3 9 85 2 0.2795 1 0.136051 0
3 9 86 3 19 1 0.236451 0
3 9 87 4 0.0229 0 0.336239 0
3 9 88 1 27 0 0.126524 0
3 9 89 3 17 1 0.241849 0
3 9 90 2 0.2045 0 0.272959 0
3 9 91 4 0.0168 0 0.252053 0
3 9 92 2 0.1496 0 0.231549 0
3 9 93 1 25 0 0.383673 0
3 9 94 2 0.1095 1 0.183738 0
3 9 95 1 23 0 0.383777 0
3 9 96 3 15 1 0.199639 1
3 9 97 1 21 1 0.0670216 4
3 9 98 1 21 1 0.457407 1
3 9 99 1 27 1 0.22589 0
3 9 100 4 0.0123 0 0.22594 0
3 9 101 2 0.0801 0 0.246612 0
3 9 102 1 25 1 0.494493 1
3 9 103 2 0.0586 1 0.067128 3
3 9 104 2 0.0586 0 0.034492 4
3 9 105 2 0.0586 1 0.0167763 4
3 9 106 2 0.0586 1 0.478491 0
3 9 107 2 0.0429 0 0.210054 1
3 9 108 3 21 0 0.510832 1
3 9 109 4 0.009 0 0.24157 0
3 9 110 3 27 0 0.225868 0
3 9 111 1 31 1 0.157376 0
3 9 112 4 0.0066 1 0.299303 0
3 9 113 4 0.0048 1 0.0337365 4
3 9 114 3 25 0 0.283899 0
3 9 115 3 23 1 0.273517 0
3 9 116 4 0.0048 1 0.342601 1
3 9 117 3 21 1 0.204665 0
3 9 118 2 0.1095 0 0.0838806 5
3 9 119 1 29 1 0.605418 1
3 9 120 4 0.0123 1 0.220721 0
3 9 121 1 34 1 0.153035 0
3 9 122 3 19 0 0.0168273 4
3 9 123 1 33 1 0.126433 0
3 9 124 3 19 0 0.284591 0
3 9 125 4 0.009 0 0.0507402 4
3 9 126 2 0.1095 0 0.283438 0
3 9 127 3 17 1 0.178494 1
3 9 128 4 0.009 0 0.588865 0
3 9 129 4 0.0066 1 0.341321 1
3 9 130 2 0.0801 1 0.120715 0
3 9 131 4 0.0168 1 0.441591 1
3 9 132 3 23 1 0.246992 0
3 9 133 4 0.0429 1 0.0838382 4
3 9 134 3 21 1 0.03375 4
3 9 135 3 21 1 0.25725 1
3 9 136 3 27 1 0.100007 0
3 9 137 3 25 0 0.321316 2
3 9 138 2 0.0586 0 0.49448 0
3 9 139 1 31 1 0.457253 1
3 9 140 2 0.0429 1 0.700465 7
3 9 141 1 36 0 0.210192 0
3 9 142 3 31 1 0.189084 0
3 9 143 4 0.0429 1 0.120563 1
3 9 144 3 29 1 0.183682 0
3 9 145 1 34 0 0.272768 0
3 9 146 1 33 1 0.136312 0
3 9 147 2 0.1095 1 0.162793 0
3 9 148 1 31 1 0.0168436 3
3 9 149 3 27 1 0.704756 7
3 9 150 1 31 1 0.70453 7
3 9 151 4 0.1095 0 0.204812 0
3 9 152 1 36 0 0.204862 0
3 9 153 3 33 1 0.083848 4
3 9 154 3 33 0 0.257368 0
3 9 155 2 0.0801 0 0.257354 0
3 9 156 4 0.0801 0 0.23152 2
3 9 157 3 31 1 0.179022 0
3 9 158 4 0.2045 0 0.167843 0
3 9 159 4 0.1496 1 0.173373 0
3 9 160 3 29 1 0.0172824 4
3 9 161 4 0.1095 0 0.104926 0
3 9 162 2 0.0586 0 0.331218 0
3 9 163 1 34 1 0.125927 0
3 9 164 3 29 1 0.221401 0
3 9 165 4 0.0801 0 0.215354 0
3 9 166 1 33 1 0.0171439 4
3 9 167 4 0.0586 1 0.178567 0
3 9 168 2 0.0429 1 0.146808 0
3 9 169 3 27 0 0.21006 2
3 9 170 2 0.0314 1 0.499249 1
3 9 171 2 0.0801 0 0.315399 1
3 9 172 1 33 0 0.247238 0
3 9 173 2 0.2045 0 0.236463 2
3 9 174 2 0.3821 0 0.183719 0
3 9 175 2 0.2795 1 0.167954 0
3 9 176 4 0.0429 1 0.257477 0
3 9 177 3 33 0 0.315288 0
3 9 178 4 0.0314 0 0.0170959 3
3 9 179 4 0.0314 0 0.383584 0
3 9 180 1 31 1 0.205314 0
3 9 181 2 0.2045 1 0.0336823 3
3 9 182 3 31 1 0.115768 0
3 9 183 2 0.2045 1 0.0214328 4
3 9 184 3 29 0 0.152288 0
3 9 185 1 29 1 0.120892 1
3 9 186 2 0.2045 1 0.141666 0
3 9 187 1 34 1 0.147957 0
3 9 188 1 33 0 0.310947 0
3 9 189 4 0.0229 0 0.257425 0
3 9 190 4 0.0168 1 0.115447 0
3 9 191 1 31 0 0.351957 0
3 9 192 3 27 1 0.194621 0
3 9 193 4 0.0123 1 0.7001 7
3 9 194 3 25 1 0.0838345 4
3 9 195 2 0.1496 1 0.1996 0
3 9 196 2 0.1095 1 0.204866 0
3 9 197 1 29 1 0.173301 0
3 9 198 2 0.0801 0 0.510204 0
3 9 199 2 0.0586 1 0.251966 0
3 9 200 1 27 1 0.299352 1
3 9 201 4 0.0314 0 0.331214 0
3 9 202 4 0.0229 1 0.431122 1
3 9 203 3 25 1 0.704184 7
3 9 204 1 33 0 0.188801 0
3 9 205 2 0.0429 0 0.446893 0
3 9 206 4 0.0586 0 0.189039 0
3 9 207 1 31 1 0.110298 0
3 9 208 1 29 1 0.104874 1
3 9 209 3 31 0 0.221608 2
3 9 210 3 36 0 0.204715 0
3 9 211 4 0.0429 1 0.231291 0
3 9 212 1 34 1 0.189359 0
3 9 213 4 0.0314 1 0.599613 1
3 9 214 2 0.0314 1 0.415302 7
3 9 215 2 0.0801 1 0.215442 0
3 9 216 3 34 0 0.262609 0
3 9 217 1 33 0 0.0837701 3
3 9 218 2 0.0586 0 0.47315 0
3 9 219 4 0.0801 1 0.172924 0
3 9 220 3 33 1 0.147046 0
3 9 221 4 0.0586 0 0.0170248 4
3 9 222 2 0.0429 0 0.210075 0
3 9 223 3 31 1 0.326513 0
3 9 224 4 0.0586 0 0.257496 0
3 9 225 1 33 1 0.168062 0
3 9 226 4 0.0429 1 0.131245 0
3 9 227 3 29 0 0.257546 0
3 9 228 4 0.0314 0 0.278496 0
3 9 229 1 31 1 0.141751 0
3 9 230 1 29 0 0.204666 0
3 9 231 4 0.0229 1 0.70037 7
3 9 232 3 27 1 0.252341 0
3 9 233 1 27 1 0.220866 0
3 9 234 1 25 0 0.0838101 3
3 9 235 2 0.0314 1 0.704821 7
3 9 236 2 0.0801 0 0.305406 0
3 9 237 4 0.0586 0 0.315404 0
3 9 238 1 25 0 0.189713 2
3 9 239 2 0.0586 0 0.0944877 3
3 10 1 4 0.3821 1 0.179673 0
3 10 2 2 0.3821 0 0.299244 2
3 10 3 3 50 0 0.0503661 4
3 10 4 3 50 0 0.220491 0
3 10 5 4 0.2795 0 0.283647 0
3 10 6 1 50 1 0.0839879 3
3 10 7 3 48 1 0.125902 0
3 10 8 2 0.3821 0 0.231217 0
3 10 9 2 0.2795 0 0.152199 0
3 10 10 1 50 1 0.115092 0
3 10 11 2 0.2045 1 0.152232 0
3 10 12 4 0.2045 1 0.132013 0
3 10 13 3 46 0 0.146724 0
3 10 14 1 48 1 0.0943329 3
3 10 15 1 48 0 0.151869 0
3 10 16 1 46 1 0.146886 0
3 10 17 4 0.1496 1 0.147036 0
3 10 18 2 0.1496 0 0.0167082 4
3 10 19 4 0.1095 1 0.158371 0
3 10 20 2 0.1496 0 0.315204 0
3 10 21 3 44 0 0.209993 2
3 10 22 3 50 1 0.12606 0
3 10 23 4 0.0801 1 0.120588 1
3 10 24 1 44 0 0.167831 0
3 10 25 1 42 1 0.12586 2
3 10 26 2 0.1095 1 0.178223 0
3 10 27 1 48 1 0.141686 0
3 10 28 1 46 0 0.288876 0
3 10 29 1 44 0 0.20478 0
3 10 30 3 48 0 0.167941 0
3 10 31 4 0.2045 0 0.131487 0
3 10 32 2 0.0801 0 0.267776 0
3 10 33 4 0.1496 1 0.131145 0
3 10 34 2 0.0586 1 0.678459 1
3 10 35 4 0.1095 1 0.188978 0
3 10 36 1 42 1 0.132137 0
3 10 37 3 46 0 0.241408 0
3 10 38 2 0.1496 1 0.16261 0
3 10 39 2 0.1095 1 0.189899 2
3 10 40 4 0.0801 0 0.357045 0
3 10 41 2 0.2795 1 0.125868 0
3 10 42 3 44 0 0.173725 0
3 10 43 1 40 1 0.120641 0
3 10 44 1 38 0 0.230833 0
3 10 45 4 0.0586 0 0.705165 7
3 10 46 3 42 0 0.241532 0
3 10 47 2 0.2045 1 0.194424 0
3 10 48 4 0.1496 1 0.131022 0
3 10 49 4 0.1095 0 0.315209 1
3 10 50 3 40 1 0.120374 0
3 10 51 3 38 1 0.141526 0
3 10 52 2 0.1496 1 0.0165111 4
3 10 53 4 0.2795 1 0.120384 0
3 10 54 2 0.1496 0 0.173056 2
3 10 55 1 36 0 0.225589 0
3 10 56 4 0.2045 1 0.151937 0
3 10 57 3 36 1 0.136114 0
3 10 58 4 0.1496 0 0.278213 0
3 10 59 3 34 0 0.215104 2
3 10 60 4 0.1095 0 0.19408 0
3 10 61 1 34 0 0.199322 0
3 10 62 2 0.3821 1 0.151882 0
3 10 63 1 33 0 0.703972 7
3 10 64 3 40 0 0.262434 2
3 10 65 4 0.0801 0 0.704293 7
3 10 66 4 0.2045 0 0.151904 0
3 10 67 1 38 1 0.167691 0
3 10 68 1 36 0 0.220375 2
3 10 69 2 0.2795 0 0.17309 0
3 10 70 2 0.2045 0 0.32032 2
3 10 71 2 0.3821 0 0.241282 0
3 10 72 3 46 1 0.130902 0
3 10 73 4 0.1496 0 0.219833 0
3 10 74 3 44 0 0.0168361 4
3 10 75 2 0.2795 1 0.133165 0
3 10 76 2 0.2045 1 0.130874 1
3 10 77 1 42 1 0.12038 0
3 10 78 2 0.3821 0 0.222481 2
3 10 79 4 0.1095 0 0.204552 0
3 10 80 2 0.3821 1 0.153956 2
3 10 81 3 44 0 0.157264 0
3 10 82 1 40 0 0.225501 0
3 10 83 1 38 1 0.115068 0
3 10 84 2 0.3821 0 0.225618 2
3 10 85 2 0.3821 1 0.0940956 3
3 10 86 2 0.3821 0 0.162453 0
3 10 87 3 42 1 0.101504 0
3 10 88 3 40 0 0.225393 0
3 10 89 2 0.2795 1 0.130962 0
3 10 90 2 0.2045 0 0.016831 4
3 10 91 2 0.2045 0 0.704178 7
3 10 92 2 0.3821 0 0.204555 0
3 10 93 2 0.2795 1 0.162426 0
3 10 94 1 36 0 0.220356 0
3 10 95 4 0.0801 1 0.173046 0
3 10 96 2 0.2045 1 0.0501932 3
3 10 97 1 34 1 0.131018 0
3 10 98 3 38 1 0.127351 0
3 10 99 1 33 1 0.157175 0
3 10 100 4 0.0586 1 0.050244 3
3 10 101 1 31 0 0.083477 3
3 10 102 2 0.2045 0 0.0836206 3
3 10 103 2 0.2045 0 0.199311 0
3 10 104 2 0.1496 0 0.079924 4
3 10 105 2 0.1496 1 0.230838 0
3 10 106 1 31 1 0.141309 0
3 10 107 1 29 0 0.346657 2
3 10 108 2 0.1095 0 0.436236 0
3 10 109 2 0.0801 0 0.0994658 4
3 10 110 4 0.0586 0 0.70414 7
3 10 111 3 36 0 0.178249 0
3 10 112 3 34 0 0.0833153 3
3 10 113 4 0.1496 0 0.220317 0
3 10 114 2 0.0801 0 0.704488 7
3 10 115 2 0.2045 1 0.171172 0
3 10 116 1 34 1 0.135128 0
3 10 117 4 0.1095 0 0.614803 0
3 10 118 4 0.0801 1 0.11514 0
3 10 119 2 0.1496 1 0.124171 0
3 10 120 3 34 0 0.22364 0
3 10 121 3 33 0 0.141514 0
3 10 122 4 0.0586 1 0.199309 0
3 10 123 2 0.1095 0 0.225469 0
3 10 124 3 31 1 0.115178 0
3 10 125 4 0.0429 0 0.192522 0
3 10 126 4 0.0314 1 0.0471708 4
3 10 127 1 33 0 0.293795 0
3 10 128 3 29 1 0.0836037 4
3 10 129 3 29 1 0.173019 0
3 10 130 4 0.0314 1 0.704192 7
3 10 131 4 0.0801 1 0.130942 0
3 10 132 1 31 0 0.309705 2
3 10 133 3 27 1 0.172908 0
3 10 134 1 36 0 0.325501 0
3 10 135 2 0.0801 0 0.703968 7
3 10 136 2 0.2045 0 0.178335 0
3 10 137 1 34 0 0.162471 0
3 10 138 4 0.0586 0 0.262584 0
3 10 139 3 25 0 0.336121 0
3 10 140 3 23 1 0.220282 0
3 10 141 1 33 0 0.288666 0
3 10 142 2 0.1496 1 0.156316 0
3 10 143 2 0.1095 1 0.188849 0
3 10 144 4 0.0429 1 0.236241 0
3 10 145 4 0.0314 1 0.19936 0
3 10 146 2 0.0801 1 0.24138 0
3 10 147 2 0.0586 0 0.704409 7
3 10 148 3 21 1 0.236144 0
3 10 149 1 31 1 0.241292 0
3 10 150 3 19 0 0.409562 0
3 10 151 4 0.0229 1 0.703112 7
3 10 152 3 17 0 0.336073 0
3 10 153 4 0.0586 0 0.26242 2
3 10 154 3 15 0 0.304214 0
3 10 155 4 0.1496 1 0.183568 0
3 10 156 2 0.1496 0 0.27801 0
3 10 157 3 13 0 0.267589 0
3 10 158 1 29 1 0.248483 0
3 10 159 1 27 0 0.288649 2
3 10 160 4 0.1095 0 0.162479 1
3 10 161 2 0.1095 0 0.24138 0
3 10 162 2 0.0801 0 0.39385 0
3 10 163 1 33 0 0.24322 0
3 10 164 4 0.2795 0 0.141514 0
3 10 165 1 31 0 0.256996 2
3 10 166 1 36 0 0.178185 0
3 10 167 3 13 1 0.278419 0
3 10 168 1 34 0 0.299284 0
3 10 169 1 33 1 0.18343 0
3 10 170 2 0.0586 0 0.262262 0
3 10 171 3 13 0 0.378137 0
3 10 172 2 0.0429 1 0.378182 0
3 10 173 1 31 1 0.204433 0
3 10 174 4 0.2045 0 0.220319 0
3 10 175 4 0.1496 0 0.0669227 3
3 10 176 3 13 1 0.514711 1
3 10 177 4 0.1496 1 0.190372 0
3 10 178 3 19 0 0.407043 1
3 10 179 3 25 1 0.199328 0
3 10 180 4 0.1095 0 0.236006 0
3 10 181 1 29 0 0.183564 0
3 10 182 4 0.0801 1 0.0132272 4
3 10 183 3 23 1 0.288458 0
3 10 184 1 27 0 0.299044 2
3 10 185 2 0.0314 1 0.703908 7
3 10 186 1 33 0 0.225615 0
3 10 187 2 0.0801 1 0.703898 7
3 10 188 4 0.0801 0 0.267699 2
3 10 189 2 0.2045 1 0.20469 0
3 10 190 3 21 0 0.349201 2
3 10 191 1 31 1 0.204542 0
3 10 192 4 0.2045 1 0.186735 0
3 10 193 3 27 0 0.314921 2
3 10 194 1 29 1 0.213151 0
3 10 195 1 27 1 0.194083 0
3 10 196 2 0.1496 0 0.384938 0
3 10 197 2 0.1095 0 0.704307 7
3 10 198 2 0.2795 1 0.188861 0
3 10 199 2 0.2045 1 0.209742 0
3 10 200 3 33 0 0.320382 2
3 10 201 2 0.1496 1 0.162505 0
3 10 202 2 0.1095 0 0.649563 1
3 10 203 2 0.2795 0 0.225407 0
3 10 204 4 0.1496 1 0.173143 0
3 10 205 4 0.1095 0 0.275713 2
3 10 206 1 25 0 0.341447 0
3 10 207 3 38 1 0.178251 0
3 10 208 2 0.2045 0 0.703949 7
3 10 209 2 0.3821 0 0.23611 0
3 10 210 3 36 0 0.272714 0
3 10 211 1 23 1 0.288645 0
3 10 212 4 0.2795 0 0.704008 7
3 10 213 4 0.3821 0 0.220293 0
3 10 214 3 34 1 0.151878 0
3 10 215 3 33 0 0.353198 0
3 10 216 4 0.2795 1 0.157198 0
3 10 217 1 21 0 0.704113 7
3 10 218 2 0.2795 0 0.25634 0
3 10 219 4 0.2045 0 0.24129 2
3 10 220 3 31 0 0.28982 0
3 10 221 3 29 1 0.199463 0
3 10 222 4 0.3821 0 0.225562 0
3 10 223 4 0.2795 0 0.267527 2
3 10 224 3 27 0 0.704194 7
3 10 225 4 0.3821 1 0.157258 0
3 10 226 3 33 0 0.246481 0
3 10 227 1 27 0 0.704126 7
3 10 228 3 31 0 0.19486 0
3 10 229 1 33 0 0.257144 0
3 10 230 4 0.2795 0 0.204515 2
3 10 231 3 29 0 0.278249 0
3 10 232 1 31 1 0.199421 0
3 10 233 2 0.2045 0 0.178244 0
3 10 234 1 29 0 0.228182 0
3 10 235 2 0.1496 1 0.199305 0
3 10 236 4 0.3821 1 0.162613 0
3 10 237 4 0.2795 1 0.173018 0
3 10 238 1 27 1 0.220295 0
3 10 239 1 25 1 0.193915 0
3 10 240 3 27 0 0.115188 2
3 10 241 4 0.2045 1 0.183477 0
3 10 242 3 33 1 0.204466 0
3 10 243 3 31 0 0.232767 2
3 10 244 1 23 0 0.703783 7
3 10 245 4 0.1496 1 0.178246 0
3 10 246 4 0.1095 1 0.172925 0
3 10 247 2 0.1095 1 0.230909 0
3 10 248 1 29 1 0.241523 0
3 10 249 1 27 0 0.272981 0
3 10 250 2 0.0801 1 0.241417 0
3 10 251 2 0.0586 0 0.702684 7
3 10 252 3 36 0 0.283925 0
3 10 253 4 0.0801 1 0.32032 0
3 10 254 2 0.1496 0 0.467422 2
3 10 255 3 34 0 0.0835843 4
3 10 256 1 25 0 0.314588 2
3 10 257 4 0.0586 0 0.346578 2
3 10 258 2 0.3821 0 0.225546 2
3 10 259 3 34 0 0.309407 0
3 10 260 4 0.1496 1 0.199379 0
3 10 261 2 0.3821 1 0.141477 0
3 10 262 3 33 0 0.356978 0
3 10 263 3 31 0 0.292698 2
3 10 264 4 0.1095 0 0.320175 0
3 10 265 4 0.0801 0 0.254377 0
3 10 266 1 31 0 0.498903 0
3 10 267 1 29 0 0.446513 2
3 10 268 3 36 0 0.267686 0
3 10 269 2 0.2795 0 0.70511 7
3 10 270 2 0.3821 0 0.236123 0
3 10 271 4 0.0586 0 0.37289 0
3 10 272 1 34 0 0.703286 7
3 10 273 2 0.2795 0 0.205239 0
3 10 274 2 0.2045 0 0.283506 0
3 10 275 1 40 0 0.335742 0
3 10 276 3 34 0 0.367888 2
3 10 277 3 40 0 0.278075 0
3 10 278 4 0.0429 1 0.193943 0
3 10 279 3 38 0 0.487107 0
3 10 280 4 0.0314 0 0.702269 7
3 10 281 1 38 0 0.15189 0
3 10 282 2 0.1496 0 0.220303 2
3 10 283 2 0.3821 1 0.183478 0
3 10 284 4 0.0801 0 0.29673 0
3 10 285 2 0.2795 1 0.157203 0
3 10 286 1 36 1 0.136228 0
3 10 287 1 34 1 0.183591 0
3 10 288 2 0.2045 0 0.404383 0
3 10 289 1 33 0 0.329421 2
3 10 290 3 36 0 0.215011 0
3 10 291 4 0.0586 0 0.703807 7
3 10 292 3 34 0 0.251858 0
3 10 293 1 38 0 0.325544 0
3 10 294 1 36 1 0.141359 0
3 10 295 2 0.1496 0 0.267699 0
3 10 296 4 0.1496 0 0.278285 2
3 10 297 3 33 0 0.181739 0
3 10 298 2 0.1095 1 0.199184 0
3 10 299 1 34 0 0.351586 0
3 10 300 4 0.3821 1 0.135132 0
3 10 301 3 31 1 0.236058 0
3 10 302 3 29 0 0.440969 0
3 10 303 2 0.0801 0 0.704548 7
3 10 304 1 33 0 0.328568 2
3 10 305 4 0.2795 1 0.151843 0
3 10 306 3 27 1 0.204638 0
3 10 307 4 0.2045 1 0.157263 0
3 10 308 1 38 0 0.414721 0
3 10 309 2 0.2045 0 0.70408 7
3 10 310 4 0.1496 1 0.194006 0
3 10 311 2 0.3821 1 0.188717 0
3 10 312 2 0.2795 0 0.704168 7
3 10 313 2 0.3821 0 0.24135 0
3 10 314 3 25 0 0.391225 2
3 10 315 2 0.2795 0 0.299245 2
3 10 316 4 0.1095 0 0.267604 0
3 10 317 3 31 0 0.49697 0
3 10 318 1 36 1 0.183628 0
3 10 319 3 29 1 0.188783 0
3 10 320 2 0.3821 0 0.404482 0
3 10 321 4 0.0801 1 0.199281 0
3 10 322 2 0.2795 0 0.493799 0
3 10 323 4 0.0586 0 0.151995 0
3 10 324 2 0.2045 1 0.141442 0
3 10 325 2 0.1496 0 0.404462 2
3 10 326 1 34 1 0.156129 0
3 10 327 1 33 0 0.346537 0
3 10 328 1 31 0 0.262447 0
3 10 329 2 0.3821 1 0.146729 0
3 10 330 1 29 1 0.183556 0
3 10 331 2 0.2795 0 0.356906 0
3 10 332 3 27 1 0.246774 0
3 10 333 2 0.2045 0 0.283317 0
3 10 334 4 0.0429 0 0.704158 7
3 10 335 1 27 0 0.304684 2
3 10 336 3 25 0 0.230958 0
3 10 337 2 0.1496 0 0.294061 2
3 10 338 4 0.1095 1 0.173019 0
3 10 339 2 0.3821 1 0.136193 0
3 10 340 1 33 1 0.141428 0
3 10 341 2 0.2795 0 0.383316 0
3 10 342 3 23 1 0.209573 0
3 10 343 1 31 0 0.367759 0
3 10 344 2 0.2045 1 0.194106 0
3 10 345 1 29 1 0.225612 0
3 10 346 3 21 0 0.70439 7
3 10 347 4 0.0801 1 0.246808 0
3 10 348 3 27 1 0.209786 0
3 10 349 4 0.0586 1 0.283323 0
3 10 350 4 0.0429 0 0.703831 7
3 10 351 3 25 1 0.178209 0
3 10 352 3 23 0 0.246541 0
3 10 353 4 0.1095 0 0.262435 2
3 10 354 3 21 0 0.146784 2
3 10 355 4 0.2795 0 0.246537 0
3 10 356 3 27 0 0.536171 0
3 10 357 4 0.2045 0 0.256723 0
3 10 358 1 27 0 0.55674 0
3 10 359 3 25 0 0.704121 7
3 10 360 4 0.1496 0 0.272704 0
3 10 361 3 31 0 0.325458 0
3 10 362 2 0.1496 0 0.309946 0
3 10 363 4 0.1095 0 0.288759 0
3 10 364 1 25 0 0.220344 0
3 10 365 2 0.1095 0 0.703926 7
3 10 366 1 23 0 0.70401 7
3 10 367 3 29 1 0.194033 0
3 10 368 2 0.2795 0 0.262315 2
3 10 369 2 0.3821 1 0.152048 0
3 10 370 1 29 1 0.215094 0
3 10 371 2 0.2795 1 0.172985 0
3 10 372 4 0.0801 0 0.540988 0
3 10 373 1 27 0 0.236085 0
3 10 374 3 27 1 0.157296 0
3 10 375 2 0.2045 0 0.341112 0
3 10 376 1 25 1 0.099416 4
3 10 377 4 0.0586 0 0.202449 0
3 10 378 4 0.0429 1 0.17834 0
3 10 379 2 0.1496 0 0.162584 0
3 10 380 3 25 1 0.267516 0
3 10 381 1 25 1 0.544444 1
3 10 382 1 31 1 0.215148 0
3 10 383 3 23 1 0.230904 0
3 10 384 4 0.0314 1 0.330876 0
3 10 385 4 0.0229 1 0.367652 1
3 10 386 1 29 0 0.257237 0
3 10 387 3 21 0 0.426041 0
3 10 388 2 0.1095 1 0.188862 0
3 10 389 3 19 1 NaN NaN
3 11 1 1 50 0 0.215143 0
3 11 2 3 50 0 0.315974 0
3 11 3 4 0.3821 0 0.704364 7
3 11 4 2 0.3821 1 0.175637 0
3 11 5 2 0.2795 0 0.30485 0
3 11 6 1 48 1 0.162492 0
3 11 7 2 0.2045 1 0.167627 0
3 11 8 3 48 0 0.230922 2
3 11 9 1 46 1 0.130981 0
3 11 10 1 44 0 0.692604 7
3 11 11 4 0.3821 0 0.243034 0
3 11 12 1 50 0 0.215213 0
3 11 13 2 0.1496 1 0.174607 0
3 11 14 1 48 0 0.26749 0
3 11 15 4 0.2795 1 0.130899 0
3 11 16 2 0.1095 0 0.704501 7
3 11 17 3 50 0 0.162607 0
3 11 18 4 0.2045 1 0.241453 0
3 11 19 1 46 1 0.173115 0
3 11 20 3 48 1 0.18353 0
3 11 21 2 0.2795 0 0.275474 0
3 11 22 2 0.2045 0 0.378307 0
3 11 23 4 0.1496 1 0.139198 0
3 11 24 1 44 1 0.146778 0
3 11 25 3 46 1 0.141478 0
3 11 26 4 0.1095 1 0.157234 0
3 11 27 3 44 0 0.272852 0
3 11 28 2 0.1496 0 0.293936 0
3 11 29 4 0.0801 0 0.399352 1
3 11 30 4 0.2045 1 0.667067 1
3 11 31 3 42 1 0.146686 0
3 11 32 3 40 0 0.283464 0
3 11 33 1 42 0 0.241455 0
3 11 34 2 0.1095 1 0.178356 0
3 11 35 4 0.3821 0 0.257045 0
3 11 36 4 0.2795 0 0.172776 0
3 11 37 3 38 0 0.222487 0
3 11 38 4 0.2045 1 0.152057 0
3 11 39 3 36 0 0.288926 0
3 11 40 2 0.0801 1 0.241504 0
3 11 41 3 34 0 0.304444 0
3 11 42 4 0.1496 1 0.257165 0
3 11 43 1 40 0 0.262404 0
3 11 44 2 0.0586 1 0.268865 0
3 11 45 2 0.0429 1 0.704329 7
3 11 46 2 0.1095 0 0.325348 0
3 11 47 3 33 1 0.172958 0
3 11 48 2 0.0801 0 0.345126 0
3 11 49 2 0.0586 1 0.262552 0
3 11 50 4 0.1095 1 0.230948 0
3 11 51 4 0.0801 1 0.167713 0
3 11 52 2 0.0429 0 0.704588 7
3 11 53 2 0.1095 1 0.23591 0
3 11 54 4 0.0586 1 0.704683 7
3 11 55 1 38 0 0.267728 2
3 11 56 2 0.0801 0 0.704438 7
3 11 57 3 31 0 0.251957 0
3 11 58 1 44 1 0.162469 0
3 11 59 2 0.2045 0 0.425479 2
3 11 60 4 0.1496 1 0.130845 0
3 11 61 3 29 1 0.183461 0
3 11 62 1 42 1 0.131088 0
3 11 63 1 40 0 0.173001 0
3 11 64 1 38 0 0.246639 0
3 11 65 1 36 1 0.125762 0
3 11 66 2 0.3821 0 0.225674 0
3 11 67 4 0.1095 0 0.323032 0
3 11 68 1 34 0 0.283374 2
3 11 69 1 40 0 0.199451 0
3 11 70 3 27 1 0.195413 0
3 11 71 4 0.0801 1 0.204314 0
3 11 72 3 25 0 0.183622 2
3 11 73 4 0.0586 0 0.299365 2
3 11 74 1 38 1 0.120435 2
3 11 75 2 0.2795 0 0.704535 7
3 11 76 2 0.3821 0 0.18891 0
3 11 77 4 0.1496 0 0.204587 0
3 11 78 1 44 1 0.133302 0
3 11 79 3 31 0 0.351926 0
3 11 80 4 0.1095 0 0.251872 0
3 11 81 3 29 0 0.229508 0
3 11 82 2 0.2795 1 0.167709 0
3 11 83 2 0.2045 0 0.599227 0
3 11 84 4 0.0801 0 0.194013 0
3 11 85 1 42 1 0.141502 0
3 11 86 3 27 0 0.241381 0
3 11 87 1 40 1 0.1624 0
3 11 88 2 0.1496 0 0.373029 0
3 11 89 3 25 1 0.704389 7
3 11 90 1 38 0 0.207286 0
3 11 91 4 0.0586 1 0.146773 0
3 11 92 3 31 0 0.330922 0
3 11 93 2 0.1095 1 0.194161 0
3 11 94 4 0.0429 0 0.10992 1
3 11 95 1 36 0 0.0193074 3
3 11 96 2 0.0801 0 0.293957 0
3 11 97 1 36 0 0.199358 2
3 11 98 2 0.0586 1 0.120436 0
3 11 99 4 0.1095 0 0.456816 0
3 11 100 3 29 1 0.136233 0
3 11 101 3 27 0 0.175688 0
3 11 102 1 42 1 0.131029 0
3 11 103 4 0.0801 1 0.37835 1
3 11 104 1 40 0 0.262561 0
3 11 105 4 0.2045 1 0.13098 0
3 11 106 2 0.0429 1 0.225601 0
3 11 107 3 25 0 0.309829 0
3 11 108 2 0.0314 0 0.188778 0
3 11 109 4 0.1496 1 0.154824 0
3 11 110 1 38 1 0.0836012 4
3 11 111 3 23 0 0.3519 1
3 11 112 4 0.1095 1 0.257266 0
3 11 113 3 29 1 0.183507 0
3 11 114 4 0.0801 1 0.146714 0
3 11 115 1 38 0 0.272941 0
3 11 116 1 36 0 0.230937 0
3 11 117 1 34 1 0.157264 0
3 11 118 3 27 0 0.214716 0
3 11 119 4 0.0586 1 0.199407 0
3 11 120 3 25 0 0.218275 0
3 11 121 4 0.0429 0 0.309983 0
3 11 122 2 0.0229 0 0.288754 0
3 11 123 1 33 1 0.211323 0
3 11 124 1 31 0 0.32551 0
3 11 125 1 29 1 0.157265 0
3 11 126 3 23 0 0.308925 0
3 11 127 2 0.0168 0 0.704824 7
3 11 128 1 27 0 0.257223 1
3 11 129 2 0.0429 1 0.646353 1
3 11 130 1 33 0 0.273011 0
3 11 131 2 0.1095 1 0.194072 0
3 11 132 2 0.0801 0 0.372691 0
3 11 133 1 31 0 0.29882 0
3 11 134 3 21 0 0.0836082 4
3 11 135 2 0.0586 1 0.215252 0
3 11 136 4 0.0314 1 0.700944 7
3 11 137 2 0.0429 0 0.704271 7
3 11 138 2 0.1095 1 0.178276 0
3 11 139 2 0.0801 0 0.346631 0
3 11 140 4 0.0801 0 0.236079 0
3 11 141 1 29 0 0.16774 0
3 11 142 2 0.0586 0 0.236393 0
3 11 143 3 21 0 0.614975 0
3 11 144 1 27 1 0.194112 0
3 11 145 1 25 1 0.704484 7
3 11 146 4 0.0586 0 0.225592 0
3 11 147 4 0.0429 0 0.330728 0
3 11 148 3 19 1 0.220359 0
3 11 149 3 17 1 0.0501885 4
3 11 150 4 0.0314 1 0.320326 2
3 11 151 4 0.0801 1 0.183638 0
3 11 152 2 0.0429 1 0.344779 1
3 11 153 3 17 1 0.701364 7
3 11 154 1 31 1 0.151862 0
3 11 155 4 0.0586 0 0.140571 0
3 11 156 2 0.1095 1 0.202774 0
3 11 157 3 23 1 0.194099 0
3 11 158 3 21 1 0.0197669 4
3 11 159 4 0.0429 1 0.294156 0
3 11 160 4 0.0314 1 0.642969 1
3 11 161 3 21 1 0.703282 7
3 11 162 4 0.0801 1 0.0168946 4
3 11 163 3 27 1 0.066279 4
3 11 164 4 0.0801 1 0.188705 0
3 11 165 3 27 1 0.120427 0
3 11 166 4 0.0586 1 0.238883 0
3 11 167 3 25 0 0.703971 7
3 11 168 3 31 1 0.141509 0
3 11 169 4 0.0429 0 0.199357 0
3 11 170 3 29 1 0.19945 0
3 11 171 2 0.0801 1 0.236376 0
3 11 172 4 0.0314 1 0.31511 0
3 11 173 1 29 1 0.451961 1
3 11 174 2 0.0586 0 0.704513 7
3 11 175 4 0.0229 0 0.278335 0
3 11 176 2 0.1496 1 0.167747 0
3 11 177 1 34 0 0.272981 0
3 11 178 1 33 1 0.204523 0
3 11 179 2 0.1095 1 0.0501639 3
3 11 180 1 31 0 0.262477 0
3 11 181 2 0.1095 0 0.0311487 3
3 11 182 1 29 1 0.235439 0
3 11 183 3 27 1 0.220477 0
3 11 184 2 0.1095 0 0.0668891 3
3 11 185 4 0.0168 0 0.572757 0
3 11 186 3 25 1 0.201825 0
3 11 187 3 23 1 0.262477 0
3 11 188 2 0.1095 0 0.267693 0
3 11 189 4 0.0123 0 0.700546 7
3 11 190 2 0.0801 1 0.20003 0
3 11 191 1 27 1 0.230819 0
3 11 192 3 21 1 0.199321 0
3 11 193 2 0.0586 0 0.378191 0
3 11 194 4 0.0314 0 0.362426 0
3 11 195 3 19 0 0.267762 0
3 11 196 4 0.0229 1 0.178315 0
3 11 197 3 17 0 0.40064 0
3 11 198 1 25 0 0.267867 0
3 11 199 2 0.0429 0 0.70474 7
3 11 200 4 0.0168 1 0.152107 0
3 11 201 4 0.0123 0 0.315174 0
3 11 202 2 0.1095 1 0.188899 0
3 11 203 2 0.0801 0 0.451818 0
3 11 204 1 23 1 0.704611 7
3 11 205 3 15 0 0.704741 7
3 11 206 2 0.0586 0 0.62572 0
3 11 207 1 29 1 0.157191 0
3 11 208 1 27 0 0.267759 0
3 11 209 3 21 0 0.704208 7
3 11 210 4 0.009 0 0.704455 7
3 11 211 4 0.0229 0 0.704471 7
3 11 212 3 27 0 0.304747 0
3 11 213 3 25 0 0.616281 1
3 11 214 4 0.0586 0 0.257227 0
3 11 215 2 0.0429 0 0.314093 0
3 11 216 2 0.0314 0 0.703344 7
3 11 217 1 25 1 0.220074 0
3 11 218 1 23 1 0.241481 0
3 11 219 2 0.0801 1 0.188863 0
3 11 220 1 21 1 0.220182 0
3 11 221 4 0.0429 0 0.336104 0
3 11 222 3 31 1 0.183416 0
3 11 223 3 29 1 0.0994161 3
3 11 224 2 0.0586 1 0.23083 0
3 11 225 4 0.0314 1 0.399417 1
3 11 226 2 0.0429 0 0.294024 0
3 11 227 3 29 1 0.220264 0
3 11 228 4 0.0801 0 0.704718 7
3 11 229 1 19 0 0.315107 0
3 11 230 2 0.0314 0 0.646458 0
3 11 231 4 0.2045 1 0.183547 0
3 11 232 2 0.0229 1 0.488398 1
3 11 233 3 27 1 0.246772 0
3 11 234 3 25 0 0.346556 0
3 11 235 1 17 1 0.38803 1
3 11 236 1 23 1 0.257225 0
3 11 237 1 21 0 0.399518 0
3 11 238 1 19 0 0.393694 0
3 11 239 2 0.0586 0 0.341511 0
3 11 240 4 0.1496 0 0.241306 0
3 11 241 4 0.1095 1 0.173059 0
3 11 242 1 17 0 0.704266 7
3 11 243 3 23 0 0.257035 0
3 11 244 3 21 0 0.19415 0
3 11 245 2 0.0429 1 0.257216 0
3 11 246 1 23 0 0.299423 0
3 11 247 4 0.0801 0 0.315192 0
3 11 248 2 0.0314 1 0.704289 7
3 11 249 4 0.0586 0 0.0835967 4
3 11 250 3 19 0 0.446743 0
3 11 251 3 17 1 0.246602 0
3 11 252 4 0.0586 1 0.220514 0
3 11 253 3 15 0 0.60956 0
3 11 254 2 0.0801 1 0.215135 0
3 11 255 4 0.0429 1 0.136228 0
3 11 256 2 0.0586 1 0.257113 0
3 11 257 2 0.0429 0 0.192649 0
3 11 258 2 0.0314 0 0.704441 7
3 11 259 2 0.0801 0 0.451626 0
3 11 260 1 21 0 0.251852 0
3 11 261 2 0.0586 1 0.219086 0
3 11 262 1 19 0 0.704497 7
3 11 263 2 0.0429 1 0.278323 0
3 11 264 1 25 1 0.204461 0
3 11 265 1 23 0 0.704336 7
3 11 266 1 29 1 0.210051 0
3 11 267 4 0.0314 1 0.331706 1
3 11 268 1 27 1 0.141435 0
3 11 269 3 13 1 0.257202 0
3 11 270 1 25 1 0.230809 0
3 11 271 4 0.0801 1 0.209877 0
3 11 272 3 13 1 0.0502288 4
3 11 273 4 0.0586 0 0.305289 0
3 11 274 2 0.0314 0 0.704395 7
3 11 275 4 0.0429 0 0.246672 0
3 11 276 3 13 0 0.283357 0
3 11 277 1 23 0 0.704231 7
3 11 278 4 0.0314 0 0.288726 0
3 11 279 3 13 1 0.641299 7
3 11 280 1 29 0 0.272955 0
3 11 281 2 0.0801 0 0.0836 3
3 11 282 2 0.0801 1 0.241512 0
3 11 283 3 19 1 0.267764 0
3 11 284 4 0.0229 0 0.457119 0
3 11 285 4 0.0168 0 0.330813 0
3 11 286 1 27 0 0.704145 7
3 11 287 3 17 0 0.399319 0
3 11 288 1 33 0 0.340102 0
3 11 289 3 15 0 0.576442 0
3 11 290 2 0.0586 0 0.18118 0
3 11 291 4 0.0123 1 0.220403 0
3 11 292 3 13 1 0.236243 0
3 11 293 2 0.0429 0 0.704401 7
3 11 294 2 0.1095 0 0.257208 0
3 11 295 3 13 1 0.236131 0
3 11 296 4 0.009 1 0.151994 0
3 11 297 3 13 1 0.704374 7
3 11 298 4 0.0066 1 0.0168813 4
3 11 299 1 31 0 0.178167 0
3 11 300 3 19 1 0.182118 0
3 11 301 2 0.0801 0 0.325623 0
3 11 302 4 0.0066 1 0.583719 1
3 11 303 2 0.0586 0 0.704326 7
3 11 304 2 0.1496 1 0.173038 0
3 11 305 1 29 1 0.165837 0
3 11 306 2 0.1095 0 0.320427 0
3 11 307 4 0.0168 1 0.231048 0
3 11 308 2 0.0801 0 0.704374 7
3 11 309 3 17 0 0.704501 7
3 11 310 1 27 0 0.704194 7
3 11 311 1 33 0 0.183483 0
3 11 312 3 23 0 0.338776 0
3 11 313 4 0.0123 1 0.183314 0
3 11 314 2 0.2045 1 0.0835471 4
3 11 315 1 31 1 0.248333 0
3 11 316 2 0.2045 1 0.136209 0
3 11 317 1 29 0 0.30995 0
3 11 318 3 21 1 0.379926 1
3 11 319 4 0.009 1 0.241493 0
3 11 320 2 0.1496 0 0.288695 0
3 11 321 3 27 0 0.267883 0
3 11 322 1 27 1 0.399255 0
3 11 323 4 0.0066 1 0.299192 0
3 11 324 3 25 0 0.325731 0
3 11 325 1 25 0 0.194023 0
3 11 326 4 0.0048 1 0.0168824 4
3 11 327 4 0.0048 0 0.28875 0
3 11 328 3 23 0 0.704489 7
3 11 329 4 0.0035 0 0.278244 0
3 11 330 3 29 0 0.194127 0
3 11 331 2 0.1095 1 0.167696 0
3 11 332 4 0.0026 0 0.430969 0
3 11 333 3 27 1 0.194047 0
3 11 334 2 0.0801 1 0.194069 0
3 11 335 4 0.0019 1 0.236241 0
3 11 336 2 0.0586 0 0.704017 7
3 11 337 2 0.1496 0 0.204496 0
3 11 338 3 25 0 0.220375 0
3 11 339 4 0.0014 1 0.562192 1
3 11 340 1 23 0 0.28875 0
3 11 341 3 23 1 0.579468 1
3 11 342 1 21 1 NaN NaN
4 1 1 2 0.3821 0 0.215132 0
4 1 2 3 44 1 0.178477 0
4 1 3 4 0.3821 0 0.168173 0
4 1 4 2 0.3318 1 0.2154 0
4 1 5 3 42 1 0.0668675 3
4 1 6 4 0.3318 1 0.173197 0
4 1 7 2 0.2882 1 0.704865 7
4 1 8 3 42 1 0.204484 0
4 1 9 4 0.2882 0 0.189009 0
4 1 10 4 0.2503 1 0.704662 7
4 1 11 1 44 1 0.293973 0
4 1 12 3 40 1 0.204683 0
4 1 13 1 42 0 0.158378 0
4 1 14 2 0.3821 0 0.231168 0
4 1 15 2 0.3318 0 0.152223 0
4 1 16 3 37 1 0.257379 0
4 1 17 1 40 1 0.252091 0
4 1 18 4 0.3821 0 0.0170863 3
4 1 19 4 0.3821 0 0.146645 0
4 1 20 1 37 0 0.178385 0
4 1 21 2 0.2882 1 0.351904 0
4 1 22 1 35 1 0.247692 0
4 1 23 3 35 1 0.178663 0
4 1 24 4 0.3318 0 0.231108 0
4 1 25 1 33 1 0.204705 0
4 1 26 2 0.2503 0 0.368531 0
4 1 27 2 0.2174 1 0.25233 0
4 1 28 1 31 0 0.289839 0
4 1 29 2 0.1888 1 0.257334 0
4 1 30 3 33 0 0.205759 0
4 1 31 4 0.2882 0 0.199567 0
4 1 32 4 0.2503 1 0.210435 0
4 1 33 3 31 0 0.168099 0
4 1 34 4 0.2174 0 0.1632 0
4 1 35 1 28 1 0.283832 0
4 1 36 3 28 1 0.209996 0
4 1 37 1 26 0 0.28369 0
4 1 38 1 24 0 0.704628 7
4 1 39 1 31 0 0.0838168 4
4 1 40 4 0.1888 1 0.200021 0
4 1 41 3 26 1 0.22599 0
4 1 42 4 0.1639 1 0.215577 0
4 1 43 1 31 0 0.247471 0
4 1 44 1 28 1 0.263417 0
4 1 45 2 0.1639 1 0.625741 7
4 1 46 2 0.2503 0 0.28399 0
4 1 47 1 26 0 0.230973 0
4 1 48 1 24 0 0.262456 0
4 1 49 3 24 1 0.335703 0
4 1 50 2 0.2174 1 0.252564 2
4 1 51 1 22 1 0.246853 0
4 1 52 2 0.3318 1 0.205327 0
4 1 53 3 22 0 0.236299 0
4 1 54 4 0.1424 1 0.199513 0
4 1 55 2 0.2882 1 0.220645 0
4 1 56 1 19 0 0.294201 0
4 1 57 2 0.2503 0 0.225757 0
4 1 58 3 19 0 0.251907 0
4 1 59 2 0.2174 0 0.225881 0
4 1 60 4 0.1237 0 0.173135 0
4 1 61 3 17 0 0.273221 0
4 1 62 4 0.1074 1 0.704639 7
4 1 63 2 0.1888 1 0.241242 2
4 1 64 1 17 1 0.704514 7
4 1 65 2 0.2882 0 0.541657 0
4 1 66 3 15 1 0.27341 0
4 1 67 4 0.1639 0 0.110079 0
4 1 68 4 0.1424 0 0.288814 0
4 1 69 4 0.1237 1 0.225864 0
4 1 70 1 24 1 0.0170889 4
4 1 71 1 24 1 0.704083 7
4 1 72 3 13 0 0.704839 7
4 1 73 2 0.2503 1 0.189628 0
4 1 74 4 0.1074 0 0.499381 0
4 1 75 3 19 1 0.704561 7
4 1 76 2 0.2174 1 NaN NaN
4 2 1 2 0.3821 0 0.220066 0
4 2 2 1 44 1 0.15738 0
4 2 3 1 42 0 0.172896 0
4 2 4 3 44 1 0.19887 0
4 2 5 2 0.3318 1 0.183542 0
4 2 6 1 40 0 0.151916 0
4 2 7 4 0.3821 0 0.125692 0
4 2 8 2 0.2882 0 0.16779 0
4 2 9 3 42 1 0.188833 0
4 2 10 2 0.2503 0 0.173063 0
4 2 11 4 0.3318 0 0.130967 0
4 2 12 1 37 1 0.0669164 5
4 2 13 2 0.2174 0 0.225622 0
4 2 14 3 40 1 0.220532 0
4 2 15 4 0.2882 0 0.199289 0
4 2 16 1 37 0 0.0835978 5
4 2 17 3 37 0 0.177603 0
4 2 18 2 0.1888 1 0.704417 7
4 2 19 2 0.2882 1 0.178374 0
4 2 20 1 37 1 0.188782 0
4 2 21 4 0.2503 1 0.173004 0
4 2 22 4 0.2174 1 0.1783 0
4 2 23 3 35 0 0.173204 0
4 2 24 3 33 0 0.188825 0
4 2 25 2 0.2503 1 0.0502245 4
4 2 26 2 0.2503 1 0.704476 7
4 2 27 4 0.1888 0 0.227078 0
4 2 28 4 0.1639 1 0.199334 0
4 2 29 3 31 1 0.178301 0
4 2 30 2 0.3821 1 0.146752 0
4 2 31 1 35 0 0.225712 0
4 2 32 4 0.1424 0 0.209777 0
4 2 33 2 0.3318 1 0.125584 7
4 2 34 2 0.3821 1 0.235979 0
4 2 35 1 33 1 0.703821 7
4 2 36 1 40 0 0.251944 0
4 2 37 1 37 1 0.214827 0
4 2 38 1 35 1 0.272939 0
4 2 39 3 28 1 0.215152 0
4 2 40 1 33 1 0.220359 0
4 2 41 1 31 1 0.361623 0
4 2 42 3 26 0 0.199363 0
4 2 43 1 28 1 0.230894 0
4 2 44 2 0.3318 1 0.201777 0
4 2 45 4 0.1237 0 0.220236 0
4 2 46 3 24 0 0.236223 0
4 2 47 2 0.2882 0 0.272782 0
4 2 48 1 26 0 0.225646 0
4 2 49 4 0.1074 0 0.201043 0
4 2 50 1 24 0 0.278173 0
4 2 51 3 22 0 0.325412 0
4 2 52 2 0.2503 0 0.199494 0
4 2 53 4 0.0933 1 0.188658 0
4 2 54 2 0.2174 0 0.277977 0
4 2 55 2 0.1888 0 0.273054 0
4 2 56 1 22 1 0.677787 7
4 2 57 4 0.081 0 0.220276 0
4 2 58 1 28 0 0.704404 7
4 2 59 3 19 1 0.191974 0
4 2 60 4 0.0703 1 0.162394 0
4 2 61 3 17 1 0.183422 0
4 2 62 2 0.1639 1 0.230864 0
4 2 63 2 0.1424 1 0.246752 0
4 2 64 2 0.1237 1 0.242622 0
4 2 65 4 0.0611 0 NaN NaN
4 3 1 1 44 0 0.701065 7
4 3 2 1 44 0 0.183747 0
4 3 3 1 43 1 0.18882 0
4 3 4 2 0.3821 0 0.225787 0
4 3 5 2 0.3318 0 0.178471 0
4 3 6 2 0.2882 1 0.24721 0
4 3 7 2 0.2503 0 0.289035 0
4 3 8 2 0.2174 0 0.23111 0
4 3 9 1 41 1 0.231258 0
4 3 10 4 0.3821 0 0.16381 0
4 3 11 1 39 1 0.28373 0
4 3 12 3 44 0 0.194333 0
4 3 13 1 38 0 0.178645 0
4 3 14 3 43 0 0.136654 0
4 3 15 3 41 0 0.142335 0
4 3 16 3 39 1 0.200548 0
4 3 17 4 0.3318 1 0.142194 0
4 3 18 2 0.1888 1 0.141578 0
4 3 19 3 38 1 0.241559 0
4 3 20 1 36 0 0.225723 7
4 3 21 4 0.2882 1 NaN NaN
4 4 1 3 44 1 0.189431 0
4 4 2 2 0.3821 1 0.0162288 4
4 4 3 2 0.3821 0 0.225803 0
4 4 4 2 0.3318 1 0.178414 0
4 4 5 2 0.2882 1 0.183472 0
4 4 6 4 0.3821 1 0.168226 0
4 4 7 2 0.2503 1 0.541265 1
4 4 8 2 0.3821 0 0.188953 0
4 4 9 1 44 1 0.199483 0
4 4 10 1 42 0 0.120446 0
4 4 11 1 40 0 0.183687 0
4 4 12 4 0.3318 0 0.162725 0
4 4 13 1 37 0 0.162667 0
4 4 14 2 0.3318 0 0.194332 0
4 4 15 3 42 1 0.199487 0
4 4 16 1 35 1 0.294307 0
4 4 17 3 40 1 0.188967 0
4 4 18 4 0.2882 1 0.394086 0
4 4 19 3 37 0 0.210999 0
4 4 20 4 0.2503 0 0.157093 0
4 4 21 4 0.2174 1 0.20997 0
4 4 22 3 35 0 0.162331 0
4 4 23 2 0.2882 0 0.188676 0
4 4 24 3 33 1 0.209792 0
4 4 25 2 0.2503 1 0.22048 0
4 4 26 4 0.1888 0 0.25739 0
4 4 27 1 33 1 0.704442 7
4 4 28 1 40 1 0.157413 0
4 4 29 3 31 0 0.541219 0
4 4 30 2 0.2174 1 0.700106 7
4 4 31 4 0.1639 0 0.284105 0
4 4 32 2 0.3318 1 0.241438 0
4 4 33 1 37 0 0.236422 0
4 4 34 3 28 1 0.267911 0
4 4 35 1 35 1 0.195244 0
4 4 36 4 0.1424 0 0.210118 0
4 4 37 3 26 1 0.289163 0
4 4 38 2 0.2882 0 0.215731 0
4 4 39 4 0.1237 0 0.225801 0
4 4 40 3 24 1 0.446657 2
4 4 41 2 0.2503 0 0.246698 0
4 4 42 3 31 1 0.194238 0
4 4 43 2 0.2174 1 0.262707 0
4 4 44 4 0.1074 0 0.125871 0
4 4 45 1 33 1 0.704371 7
4 4 46 1 40 1 0.125906 0
4 4 47 3 28 1 0.225812 0
4 4 48 2 0.1888 0 0.552005 0
4 4 49 4 0.0933 0 0.236147 0
4 4 50 3 26 0 0.173393 0
4 4 51 1 37 0 0.194134 0
4 4 52 4 0.081 1 0.194393 0
4 4 53 4 0.0703 0 0.209688 0
4 4 54 1 35 0 0.226612 0
4 4 55 3 24 0 0.178547 0
4 4 56 3 22 0 0.247731 0
4 4 57 1 33 1 0.241594 0
4 4 58 2 0.1639 0 0.704469 7
4 4 59 2 0.2503 0 0.299067 1
4 4 60 2 0.3821 1 0.246911 0
4 4 61 4 0.0611 1 0.704832 7
4 4 62 3 19 0 0.705129 7
4 4 63 1 31 0 0.294083 0
4 4 64 4 0.0933 1 0.309601 0
4 4 65 4 0.081 0 0.703959 7
4 4 66 1 28 1 0.704228 7
4 4 67 3 26 1 0.204738 0
4 4 68 2 0.3318 1 0.210529 0
4 4 69 1 35 1 0.262102 0
4 4 70 4 0.1237 0 0.168105 0
4 4 71 1 33 1 0.251968 0
4 4 72 1 31 0 0.204743 0
4 4 73 4 0.1074 1 0.346841 0
4 4 74 2 0.2882 0 0.257237 0
4 4 75 2 0.2503 1 0.704462 7
4 4 76 2 0.3821 1 0.152239 0
4 4 77 3 24 1 0.404694 0
4 4 78 3 22 0 NaN NaN
4 5 1 4 0.3821 1 0.0168721 3
4 5 2 2 0.3821 0 0.157267 0
4 5 3 3 44 0 0.104653 0
4 5 4 1 44 0 0.125716 0
4 5 5 2 0.3318 1 0.203656 0
4 5 6 2 0.2882 1 0.185205 0
4 5 7 4 0.3821 1 0.188823 0
4 5 8 4 0.3318 0 0.171784 0
4 5 9 4 0.2882 1 0.162431 0
4 5 10 1 42 1 0.215152 0
4 5 11 3 42 0 0.136143 0
4 5 12 1 40 0 0.120382 0
4 5 13 1 37 0 0.141501 0
4 5 14 3 40 0 0.183636 0
4 5 15 4 0.2503 1 0.0669184 5
4 5 16 4 0.2503 0 0.204542 0
4 5 17 3 37 1 0.185329 0
4 5 18 4 0.2174 0 0.24131 0
4 5 19 3 35 1 0.182313 0
4 5 20 4 0.1888 1 0.225534 0
4 5 21 3 33 1 0.22041 0
4 5 22 3 31 0 0.188738 0
4 5 23 2 0.2503 0 0.16685 0
4 5 24 4 0.1639 0 0.178268 0
4 5 25 1 35 1 0.25198 0
4 5 26 2 0.2174 0 0.251997 0
4 5 27 4 0.1424 1 0.241356 0
4 5 28 2 0.1888 0 0.267683 0
4 5 29 2 0.1639 1 0.70453 7
4 5 30 1 33 1 0.704372 7
4 5 31 2 0.2503 1 0.157247 0
4 5 32 1 40 1 0.142778 0
4 5 33 1 37 1 0.0502324 3
4 5 34 1 37 0 0.204613 0
4 5 35 4 0.1237 1 0.704179 7
4 5 36 3 28 1 0.194017 0
4 5 37 1 35 1 0.225622 0
4 5 38 2 0.2174 1 0.173133 0
4 5 39 1 33 0 0.130913 0
4 5 40 2 0.1888 0 0.162604 0
4 5 41 4 0.1888 0 0.173102 0
4 5 42 1 31 0 0.233031 0
4 5 43 1 28 0 0.410184 0
4 5 44 4 0.1639 0 0.194075 0
4 5 45 1 26 1 0.0669142 4
4 5 46 1 26 1 0.704321 7
4 5 47 3 26 1 0.215171 0
4 5 48 3 24 0 0.703203 7
4 5 49 2 0.1639 0 0.704163 7
4 5 50 4 0.1424 1 0.229119 7
4 5 51 1 33 0 NaN NaN
4 6 1 1 44 0 0.271538 0
4 6 2 2 0.3821 0 0.194841 0
4 6 3 1 42 0 0.183797 0
4 6 4 3 44 0 0.0837916 3
4 6 5 2 0.3318 1 0.236278 0
4 6 6 4 0.3821 0 0.204802 0
4 6 7 3 44 0 0.215385 0
4 6 8 3 42 1 0.220581 0
4 6 9 1 40 1 0.204849 0
4 6 10 2 0.2882 1 0.210021 0
4 6 11 4 0.3318 0 0.199371 0
4 6 12 4 0.2882 0 0.0836174 5
4 6 13 3 40 1 0.167878 0
4 6 14 3 37 1 0.209826 0
4 6 15 4 0.2882 0 0.214371 0
4 6 16 2 0.2503 1 0.704266 7
4 6 17 3 35 0 0.246785 0
4 6 18 1 37 1 0.262495 0
4 6 19 4 0.2503 1 0.199287 0
4 6 20 3 33 0 0.204545 0
4 6 21 2 0.3821 0 0.209861 0
4 6 22 4 0.2174 0 0.185272 0
4 6 23 2 0.3318 1 0.220311 0
4 6 24 2 0.2882 1 0.236106 0
4 6 25 2 0.2503 0 0.190486 0
4 6 26 1 35 0 0.194054 0
4 6 27 3 31 0 0.204495 0
4 6 28 1 33 1 0.230729 0
4 6 29 4 0.1888 1 0.0669187 3
4 6 30 1 31 1 0.704353 7
4 6 31 3 28 1 0.209857 0
4 6 32 3 26 1 0.20033 0
4 6 33 4 0.1888 1 0.225735 0
4 6 34 3 24 1 0.541579 0
4 6 35 2 0.2174 0 0.499206 1
4 6 36 1 37 1 0.288754 0
4 6 37 1 35 0 0.225647 0
4 6 38 2 0.3318 0 0.0168702 3
4 6 39 2 0.3318 0 0.0334949 3
4 6 40 2 0.3318 0 0.0168741 4
4 6 41 2 0.3318 0 0.220402 0
4 6 42 1 33 1 0.357228 0
4 6 43 2 0.2882 0 0.220367 0
4 6 44 4 0.1639 1 0.704666 7
4 6 45 4 0.2503 1 0.162575 0
4 6 46 1 31 0 0.264278 0
4 6 47 2 0.2503 1 0.236228 0
4 6 48 3 22 0 0.29409 0
4 6 49 2 0.2174 0 0.194037 0
4 6 50 3 19 1 0.704431 7
4 6 51 4 0.2174 0 0.199489 0
4 6 52 4 0.1888 1 0.278247 0
4 6 53 2 0.1888 1 0.49413 1
4 6 54 3 26 0 0.209807 2
4 6 55 2 0.2882 1 0.172999 0
4 6 56 3 33 1 0.146831 0
4 6 57 1 28 1 0.199399 0
4 6 58 4 0.1639 0 NaN NaN
4 7 1 2 0.3821 1 0.179178 0
4 7 2 2 0.3318 1 0.194248 0
4 7 3 3 44 0 0.151951 0
4 7 4 1 44 1 0.199938 0
4 7 5 2 0.2882 0 0.199614 0
4 7 6 1 42 1 0.263615 0
4 7 7 2 0.2503 1 0.194386 0
4 7 8 4 0.3821 0 0.18875 0
4 7 9 2 0.2174 0 0.204468 0
4 7 10 3 42 1 0.21296 0
4 7 11 4 0.3318 1 0.156481 0
4 7 12 3 40 1 0.188662 0
4 7 13 4 0.2882 0 0.230987 0
4 7 14 1 40 1 0.704164 7
4 7 15 1 44 0 0.219043 0
4 7 16 3 37 0 0.170907 0
4 7 17 1 42 1 0.209818 0
4 7 18 3 35 1 0.188895 0
4 7 19 2 0.1888 1 0.199427 0
4 7 20 4 0.2503 0 0.189688 0
4 7 21 2 0.1639 0 0.499039 7
4 7 22 1 40 0 0.178363 0
4 7 23 3 33 0 0.178775 0
4 7 24 1 37 1 0.209786 0
4 7 25 2 0.2503 0 0.703765 7
4 7 26 1 35 0 0.702256 7
4 7 27 1 42 0 NaN NaN
4 8 1 2 0.3821 1 0.216967 0
4 8 2 1 44 1 0.210343 0
4 8 3 3 44 1 0.167884 0
4 8 4 4 0.3821 1 0.147241 0
4 8 5 2 0.3318 1 0.167839 0
4 8 6 2 0.2882 0 0.262635 0
4 8 7 2 0.2503 1 0.110161 0
4 8 8 1 42 1 0.152128 0
4 8 9 1 40 1 0.215226 0
4 8 10 1 37 0 0.173272 0
4 8 11 1 35 0 0.167902 0
4 8 12 1 33 0 0.215854 0
4 8 13 2 0.2174 0 0.194314 0
4 8 14 1 31 0 0.467865 1
4 8 15 3 42 1 0.188831 0
4 8 16 4 0.3318 0 0.141788 0
4 8 17 3 40 0 0.168062 0
4 8 18 4 0.2882 0 0.157523 0
4 8 19 2 0.1888 0 0.262551 0
4 8 20 3 37 0 0.16803 0
4 8 21 4 0.2503 1 0.21575 0
4 8 22 3 35 1 0.241842 0
4 8 23 3 33 1 0.331002 0
4 8 24 2 0.1639 1 0.704225 7
4 8 25 4 0.2174 0 0.241487 2
4 8 26 3 31 0 0.221446 0
4 8 27 4 0.3318 0 0.157597 0
4 8 28 3 28 1 0.704353 7
4 8 29 4 0.2882 1 0.146622 0
4 8 30 3 35 0 0.195048 0
4 8 31 4 0.2503 0 0.236306 0
4 8 32 1 37 1 0.247034 0
4 8 33 2 0.2503 0 0.704471 7
4 8 34 2 0.3821 0 0.70439 7
4 8 35 2 0.3821 0 0.704027 7
4 8 36 4 0.2174 1 0.36254 0
4 8 37 1 35 0 NaN NaN
4 9 1 1 44 1 0.257585 0
4 9 2 2 0.3821 0 0.231201 0
4 9 3 2 0.3318 0 0.21012 0
4 9 4 4 0.3821 1 0.162669 0
4 9 5 2 0.2882 1 0.115394 0
4 9 6 4 0.3318 0 0.105784 0
4 9 7 2 0.2503 1 0.200076 0
4 9 8 2 0.2174 1 0.162762 0
4 9 9 1 42 0 0.199551 0
4 9 10 2 0.1888 1 0.0837176 3
4 9 11 1 40 1 0.199518 0
4 9 12 3 44 0 0.136354 0
4 9 13 3 42 0 0.146775 0
4 9 14 2 0.1888 1 0.152296 0
4 9 15 4 0.2882 0 0.183883 0
4 9 16 4 0.2503 0 0.105843 2
4 9 17 3 40 1 0.146973 0
4 9 18 1 37 0 0.194495 0
4 9 19 2 0.1639 0 0.246714 0
4 9 20 4 0.3821 0 0.163012 0
4 9 21 2 0.1424 0 0.27855 0
4 9 22 1 35 0 0.252159 0
4 9 23 3 37 0 0.157888 0
4 9 24 4 0.3318 0 0.18915 0
4 9 25 3 35 1 0.173374 0
4 9 26 4 0.2882 0 0.225994 0
4 9 27 3 33 1 0.178609 0
4 9 28 3 31 1 0.183873 0
4 9 29 1 33 1 0.705244 7
4 9 30 1 40 1 0.158571 0
4 9 31 4 0.2503 1 0.125999 0
4 9 32 1 37 0 0.195188 0
4 9 33 1 35 1 0.194281 0
4 9 34 4 0.2174 1 0.147383 0
4 9 35 4 0.1888 1 0.146974 0
4 9 36 2 0.1237 1 0.183851 0
4 9 37 2 0.1074 0 0.399944 1
4 9 38 3 28 1 0.0672066 4
4 9 39 2 0.1639 1 0.199497 0
4 9 40 2 0.1424 0 0.257493 0
4 9 41 2 0.1237 0 0.673717 7
4 9 42 2 0.1888 0 0.236647 0
4 9 43 1 33 1 0.258161 0
4 9 44 4 0.1639 1 0.0504407 4
4 9 45 4 0.1639 0 0.168382 0
4 9 46 3 28 1 0.230926 0
4 9 47 2 0.1639 0 0.325931 0
4 9 48 1 31 1 0.136402 0
4 9 49 4 0.1424 0 0.0171181 3
4 9 50 1 28 0 0.199579 0
4 9 51 1 26 0 0.257475 0
4 9 52 2 0.1424 1 0.247026 0
4 9 53 1 24 0 0.189545 0
4 9 54 3 26 0 0.210004 0
4 9 55 3 24 0 0.705196 7
4 9 56 4 0.1424 0 0.573114 7
4 9 57 3 31 0 0.220541 0
4 9 58 2 0.1237 1 0.325914 7
4 9 59 4 0.2174 1 0.0338834 3
4 9 60 2 0.1888 0 0.199445 0
4 9 61 3 28 1 0.183891 0
4 9 62 1 22 0 0.336403 0
4 9 63 4 0.2174 1 0.178536 0
4 9 64 2 0.1639 1 0.189209 0
4 9 65 3 26 0 0.168159 0
4 9 66 1 19 1 0.704575 7
4 9 67 3 24 1 0.184033 0
4 9 68 4 0.1888 1 0.146945 0
4 9 69 3 22 0 0.257475 0
4 9 70 4 0.1639 1 0.241815 0
4 9 71 1 26 1 0.536437 1
4 9 72 3 19 1 0.704983 7
4 9 73 1 33 1 0.268043 0
4 9 74 4 0.1424 1 0.16853 0
4 9 75 3 26 0 0.236208 0
4 9 76 3 24 1 0.257829 0
4 9 77 4 0.1237 0 0.236394 0
4 9 78 3 22 0 0.267974 0
4 9 79 1 31 1 0.294408 0
4 9 80 1 28 1 0.673077 7
4 9 81 2 0.1424 0 0.704945 7
4 9 82 2 0.2174 1 0.204833 0
4 9 83 4 0.1074 1 0.152279 0
4 9 84 2 0.1888 0 0.241659 0
4 9 85 4 0.0933 1 0.157401 0
4 9 86 1 35 0 0.215546 0
4 9 87 2 0.1639 1 0.247066 0
4 9 88 3 19 0 0.331161 0
4 9 89 3 17 1 0.367685 0
4 9 90 4 0.081 0 0.083576 3
4 9 91 2 0.1424 0 NaN NaN
4 10 1 1 44 1 0.225904 0
4 10 2 2 0.3821 1 0.232003 0
4 10 3 3 44 1 0.199807 0
4 10 4 1 42 1 0.215491 0
4 10 5 4 0.3821 1 0.178421 0
4 10 6 1 40 0 0.168081 0
4 10 7 1 37 0 0.205359 0
4 10 8 1 35 0 0.183772 0
4 10 9 3 42 1 0.188888 0
4 10 10 2 0.3318 0 0.0670507 3
4 10 11 4 0.3318 0 0.17841 0
4 10 12 3 40 1 0.157189 0
4 10 13 1 33 1 0.210215 0
4 10 14 2 0.3318 0 0.246931 0
4 10 15 3 37 0 0.146993 0
4 10 16 2 0.2882 0 0.146868 0
4 10 17 4 0.2882 1 0.19421 0
4 10 18 3 35 0 0.157172 0
4 10 19 2 0.2503 0 0.252407 0
4 10 20 3 33 0 0.26273 0
4 10 21 2 0.2174 1 0.16809 0
4 10 22 4 0.2503 0 0.188795 0
4 10 23 1 31 0 0.167964 0
4 10 24 2 0.1888 1 0.141418 2
4 10 25 1 28 1 0.70481 7
4 10 26 3 31 1 0.178176 0
4 10 27 2 0.2882 1 0.184632 0
4 10 28 4 0.2174 0 0.173363 0
4 10 29 3 28 0 0.0170937 3
4 10 30 3 28 1 0.231197 0
4 10 31 1 35 1 0.704667 7
4 10 32 2 0.2503 0 0.178264 0
4 10 33 4 0.1888 0 0.178483 0
4 10 34 2 0.2174 1 0.241806 0
4 10 35 3 26 1 0.225958 0
4 10 36 1 42 0 0.194078 0
4 10 37 4 0.1639 0 0.168026 0
4 10 38 1 40 1 0.246816 0
4 10 39 3 24 1 0.336303 0
4 10 40 1 37 1 0.310176 0
4 10 41 1 35 0 0.15747 0
4 10 42 3 22 0 0.588934 0
4 10 43 4 0.1424 0 0.204859 0
4 10 44 1 33 0 0.157533 0
4 10 45 1 31 1 0.209991 0
4 10 46 1 28 1 0.22061 0
4 10 47 4 0.1237 1 0.20521 0
4 10 48 2 0.1888 1 0.220994 0
4 10 49 3 19 0 0.704582 7
4 10 50 1 26 0 0.262598 0
4 10 51 3 26 1 0.204838 0
4 10 52 2 0.1639 1 0.242024 0
4 10 53 2 0.1424 0 0.700779 7
4 10 54 4 0.1074 1 0.257446 0
4 10 55 4 0.0933 1 0.267905 0
4 10 56 2 0.2174 0 0.704796 7
4 10 57 2 0.3318 0 0.215917 0
4 10 58 3 24 1 0.226393 0
4 10 59 4 0.081 1 0.315426 0
4 10 60 4 0.0703 0 0.152278 0
4 10 61 3 22 0 0.678397 7
4 10 62 4 0.0611 0 0.704603 7
4 10 63 2 0.2882 1 0.188773 0
4 10 64 2 0.2503 0 0.257438 0
4 10 65 3 28 0 0.109905 0
4 10 66 2 0.2174 0 0.234327 0
4 10 67 1 24 1 0.286723 0
4 10 68 4 0.0933 0 0.199306 0
4 10 69 3 26 0 0.220375 0
4 10 70 2 0.1888 1 0.273089 0
4 10 71 4 0.081 0 0.0335537 3
4 10 72 3 24 0 0.446475 0
4 10 73 4 0.081 1 0.0291041 3
4 10 74 3 22 1 0.199332 0
4 10 75 4 0.081 0 0.45725 1
4 10 76 4 0.1237 0 0.254159 0
4 10 77 2 0.1639 0 0.704661 7
4 10 78 2 0.2503 0 0.259344 0
4 10 79 2 0.2174 0 0.0669185 4
4 10 80 3 19 0 0.700017 7
4 10 81 1 22 1 0.700368 7
4 10 82 4 0.1074 1 0.231852 0
4 10 83 1 28 0 0.331687 0
4 10 84 3 26 1 0.357338 0
4 10 85 4 0.0933 0 0.301169 1
4 10 86 2 0.2174 1 0.278304 0
4 10 87 3 24 0 0.257994 0
4 10 88 3 22 1 0.409672 1
4 10 89 2 0.1888 0 0.215121 0
4 10 90 4 0.1424 1 0.309802 0
4 10 91 4 0.1237 1 0.178298 0
4 10 92 1 26 1 0.704186 7
4 10 93 2 0.1639 0 0.70153 7
4 10 94 2 0.2503 1 0.183615 0
4 10 95 1 33 0 0.194163 0
4 10 96 1 31 1 0.18344 0
4 10 97 1 28 1 0.304611 0
4 10 98 2 0.2174 0 0.231008 0
4 10 99 3 28 0 0.188854 0
4 10 100 4 0.1074 1 0.374919 0
4 10 101 3 26 1 0.167733 0
4 10 102 3 24 0 NaN NaN
4 11 1 4 0.3821 0 0.200861 0
4 11 2 1 44 1 0.246765 0
4 11 3 1 42 0 0.120613 0
4 11 4 3 44 0 0.157389 2
4 11 5 3 44 1 0.199422 0
4 11 6 2 0.3821 1 0.199421 0
4 11 7 2 0.3318 1 0.704748 7
4 11 8 4 0.3318 1 0.199701 0
4 11 9 2 0.3821 0 0.215289 0
4 11 10 3 42 0 0.104729 2
4 11 11 4 0.2882 1 0.178374 0
4 11 12 1 40 1 0.189115 0
4 11 13 2 0.3318 0 0.205666 0
4 11 14 1 37 1 0.194061 0
4 11 15 2 0.2882 0 0.20995 0
4 11 16 1 35 0 0.700069 7
4 11 17 3 44 0 0.157313 0
4 11 18 2 0.2503 1 0.207355 0
4 11 19 4 0.2503 1 0.183608 0
4 11 20 2 0.2174 0 0.0502366 4
4 11 21 4 0.2174 1 0.0335471 7
4 11 22 3 42 1 0.0941137 3
4 11 23 4 0.3318 1 0.152031 0
4 11 24 1 42 0 0.0332933 4
4 11 25 1 42 1 0.188832 0
4 11 26 2 0.2174 0 0.033556 5
4 11 27 4 0.2882 1 0.178203 0
4 11 28 3 42 0 0.146438 0
4 11 29 4 0.2503 1 0.194104 0
4 11 30 2 0.2174 1 0.0669514 3
4 11 31 2 0.2174 0 0.241357 0
4 11 32 3 40 0 0.0835196 3
4 11 33 4 0.2174 0 0.199231 0
4 11 34 1 40 0 0.199355 0
4 11 35 4 0.1888 0 0.179638 0
4 11 36 3 40 0 0.199315 0
4 11 37 4 0.1639 1 0.194017 0
4 11 38 3 37 0 0.236321 0
4 11 39 4 0.1424 0 0.703643 7
4 11 40 2 0.1888 1 0.209833 0
4 11 41 3 35 0 0.209816 0
4 11 42 1 37 0 0.178142 0
4 11 43 1 35 0 0.184039 0
4 11 44 2 0.1639 1 0.246641 0
4 11 45 2 0.1424 1 0.372948 1
4 11 46 3 33 0 0.204554 0
4 11 47 4 0.2174 0 0.204511 0
4 11 48 4 0.1888 0 0.215042 0
4 11 49 2 0.2174 1 0.702853 7
4 11 50 2 0.3318 1 NaN NaN
4 12 1 2 0.3821 1 0.157464 0
4 12 2 3 44 0 0.147665 0
4 12 3 1 44 1 0.152311 0
4 12 4 1 42 0 0.167656 0
4 12 5 1 40 1 0.272899 0
4 12 6 2 0.3318 0 0.210063 0
4 12 7 4 0.3821 1 0.0505144 4
4 12 8 2 0.2882 1 0.033772 5
4 12 9 3 42 1 0.0838015 5
4 12 10 4 0.3821 1 0.152448 0
4 12 11 3 42 1 0.15756 0
4 12 12 4 0.3318 1 0.146927 0
4 12 13 1 37 0 0.147402 0
4 12 14 3 40 0 0.136768 0
4 12 15 4 0.2882 0 0.189151 0
4 12 16 2 0.2882 1 0.22646 0
4 12 17 2 0.2503 0 0.262328 0
4 12 18 1 35 1 0.257657 0
4 12 19 2 0.2174 1 0.220773 0
4 12 20 3 37 0 0.172955 0
4 12 21 4 0.2503 0 0.115321 0
4 12 22 3 35 1 0.257715 0
4 12 23 2 0.1888 0 0.278616 0
4 12 24 1 33 0 0.23186 1
4 12 25 4 0.2174 1 0.0338334 3
4 12 26 4 0.2174 1 0.157634 0
4 12 27 3 33 0 0.136313 0
4 12 28 3 31 1 0.204911 0
4 12 29 4 0.1888 1 0.194613 0
4 12 30 4 0.1639 0 0.157343 0
4 12 31 1 40 1 0.199701 0
4 12 32 2 0.1639 1 0.22612 0
4 12 33 4 0.1424 1 0.083874 5
4 12 34 1 37 0 0.152282 0
4 12 35 4 0.1424 1 0.184283 0
4 12 36 2 0.1424 0 0.330914 0
4 12 37 3 28 0 0.189212 0
4 12 38 1 35 0 0.205672 0
4 12 39 2 0.1237 0 0.173609 0
4 12 40 1 33 1 0.199505 0
4 12 41 1 31 1 0.147388 0
4 12 42 3 26 1 0.237123 0
4 12 43 4 0.1237 1 0.0179555 4
4 12 44 2 0.1074 1 0.220602 0
4 12 45 2 0.0933 0 0.0508606 3
4 12 46 3 24 1 0.220565 0
4 12 47 4 0.1237 1 0.193991 0
4 12 48 3 22 1 0.183993 0
4 12 49 4 0.1074 1 0.14699 0
4 12 50 3 19 0 0.704811 7
4 12 51 2 0.0933 0 0.704862 7
4 12 52 1 28 0 0.226547 0
4 12 53 3 26 1 0.204737 0
4 12 54 1 26 0 0.704809 7
4 12 55 1 33 0 0.146701 0
4 12 56 1 31 0 0.594819 1
4 12 57 1 37 1 0.21548 0
4 12 58 2 0.1424 0 0.304191 0
4 12 59 4 0.0933 0 0.157401 0
4 12 60 4 0.081 0 0.404661 0
4 12 61 2 0.1237 0 0.278769 0
4 12 62 2 0.1074 1 0.263329 0
4 12 63 1 35 0 0.033597 3
4 12 64 1 35 0 0.183807 0
4 12 65 3 24 0 0.131281 0
4 12 66 2 0.0933 1 0.70513 7
4 12 67 2 0.1424 0 0.357315 0
4 12 68 2 0.1237 1 0.236446 0
4 12 69 4 0.0703 0 0.13112 0
4 12 70 1 33 0 0.200357 0
4 12 71 4 0.0611 0 0.225715 0
4 12 72 3 22 0 0.0994933 3
4 12 73 4 0.0531 0 0.446656 1
4 12 74 3 22 1 0.0504534 5
4 12 75 3 22 1 0.704581 7
4 12 76 2 0.1074 1 0.0169368 4
4 12 77 1 31 1 0.578321 7
4 12 78 4 0.081 0 0.199491 0
4 12 79 4 0.0703 0 0.704556 7
4 12 80 2 0.1074 1 0.299368 0
4 12 81 3 28 1 0.199795 0
4 12 82 3 26 0 0.19473 0
4 12 83 4 0.1074 1 0.246838 0
4 12 84 1 37 1 0.209946 0
4 12 85 3 24 0 0.2414 0
4 12 86 1 35 1 0.21533 0
4 12 87 2 0.0933 0 0.204854 7
4 12 88 2 0.1424 0 0.252159 0
4 12 89 1 33 0 0.188777 0
4 12 90 2 0.1237 0 0.294194 0
4 12 91 4 0.0933 0 0.220583 0
4 12 92 2 0.1074 1 0.399884 1
4 12 93 2 0.1639 1 0.199474 0
4 12 94 3 22 1 0.0838634 4
4 12 95 1 31 1 0.215278 0
4 12 96 2 0.1424 1 0.168439 0
4 12 97 1 28 1 0.341633 0
4 12 98 2 0.1237 0 0.704772 7
4 12 99 4 0.081 1 0.210979 0
4 12 100 4 0.0703 0 0.225791 0
4 12 101 3 22 1 0.231681 0
4 12 102 1 26 0 0.0948586 3
4 12 103 4 0.0611 1 0.131215 0
4 12 104 2 0.1888 1 0.189095 0
4 12 105 2 0.1639 0 0.378359 0
4 12 106 3 19 1 0.209823 0
4 12 107 4 0.0531 1 0.183766 0
4 12 108 2 0.1424 1 0.152212 0
4 12 109 1 26 0 NaN NaN
